# Supplementary material for: Trios—promising in silico biomarkers for differentiating the effect of disease on the human microbiome network
Source: Sci Rep. 2017 Oct 16;7:13259. doi: 10.1038/s41598-017-12959-3 (PMC5643543; doi:10.1038/s41598-017-12959-3)
Supplement: Supplementary file 1 — Supplementary Data [file 41598_2017_12959_MOESM1_ESM.zip]

Archive with 47 entries (34 files):
- Trios-Code&Demo/
- Trios-Code&Demo/.DS_Store
- __MACOSX/
- __MACOSX/Trios-Code&Demo/
- __MACOSX/Trios-Code&Demo/._.DS_Store
- Trios-Code&Demo/CCFDR/
- Trios-Code&Demo/CCFDR/.DS_Store
- __MACOSX/Trios-Code&Demo/CCFDR/
- __MACOSX/Trios-Code&Demo/CCFDR/._.DS_Store
- Trios-Code&Demo/CCFDR/CCFDR.r
- __MACOSX/Trios-Code&Demo/CCFDR/._CCFDR.r
- Trios-Code&Demo/CCFDR/data/
- Trios-Code&Demo/CCFDR/data/Vaginal-BV.txt
- __MACOSX/Trios-Code&Demo/CCFDR/data/
- __MACOSX/Trios-Code&Demo/CCFDR/data/._Vaginal-BV.txt
- Trios-Code&Demo/CCFDR/data/Vaginal-Healthy.txt
- __MACOSX/Trios-Code&Demo/CCFDR/data/._Vaginal-Healthy.txt
- __MACOSX/Trios-Code&Demo/CCFDR/._data
- Trios-Code&Demo/CCFDR/SIN-network/
- Trios-Code&Demo/CCFDR/SIN-network/Vaginal-BV.txt
- __MACOSX/Trios-Code&Demo/CCFDR/SIN-network/
- __MACOSX/Trios-Code&Demo/CCFDR/SIN-network/._Vaginal-BV.txt
- Trios-Code&Demo/CCFDR/SIN-network/Vaginal-Healthy.txt
- __MACOSX/Trios-Code&Demo/CCFDR/SIN-network/._Vaginal-Healthy.txt
- __MACOSX/Trios-Code&Demo/CCFDR/._SIN-network
- __MACOSX/Trios-Code&Demo/._CCFDR
- Trios-Code&Demo/TFP/
- Trios-Code&Demo/TFP/.DS_Store
- __MACOSX/Trios-Code&Demo/TFP/
- __MACOSX/Trios-Code&Demo/TFP/._.DS_Store
- Trios-Code&Demo/TFP/MAO.txt
- __MACOSX/Trios-Code&Demo/TFP/._MAO.txt
- Trios-Code&Demo/TFP/SIN-network/
- Trios-Code&Demo/TFP/SIN-network/Vaginal-BV.txt
- __MACOSX/Trios-Code&Demo/TFP/SIN-network/
- __MACOSX/Trios-Code&Demo/TFP/SIN-network/._Vaginal-BV.txt
- Trios-Code&Demo/TFP/SIN-network/Vaginal-Healthy.txt
- __MACOSX/Trios-Code&Demo/TFP/SIN-network/._Vaginal-Healthy.txt
- __MACOSX/Trios-Code&Demo/TFP/._SIN-network
- Trios-Code&Demo/TFP/TFP.pl
- __MACOSX/Trios-Code&Demo/TFP/._TFP.pl
- Trios-Code&Demo/TFP/Trios.txt
- __MACOSX/Trios-Code&Demo/TFP/._Trios.txt
- __MACOSX/Trios-Code&Demo/._TFP
- Trios-Code&Demo/Trios-Help File.pdf
- __MACOSX/Trios-Code&Demo/._Trios-Help File.pdf
- __MACOSX/._Trios-Code&Demo
