# Supplementary material for: Trios—promising in silico biomarkers for differentiating the effect of disease on the human microbiome network
Source: Sci Rep. 2017 Oct 16;7:13259. doi: 10.1038/s41598-017-12959-3 (PMC5643543; doi:10.1038/s41598-017-12959-3)
Supplement: Supplementary file 1 — Supplementary Data [file 41598_2017_12959_MOESM1_ESM.zip › Trios-Code&Demo/CCFDR/CCFDR.r]

library(Hmisc)
library(EMA)
input<-"data"
out<-"SIN-network"
dir.create(out)
files<-list.files(input)
for(f in files){
	
	da<-read.table(paste(input,"/",f,sep=""),header=T,sep="\t")
	otu<-as.matrix(da[,2:ncol(da)]/rowSums(da[,2:ncol(da)]))
	Res=rcorr(otu,type="spearman")
	Rcor=Res$r
	Rp=Res$P
	name=colnames(Rcor)
	n=nrow(Rcor)
	Name1=numeric()
	Name2=numeric()
	Lcor=numeric()
	Lp=numeric()
	for(i in 1:(length(name)-1)){
		Name1=append(Name1,rep(name[i],each=(length(name)-i)))
		Name2=append(Name2,name[(i+1):length(name)])
		Lcor=append(Lcor,Rcor[((i+1):length(name)),i])
		Lp=append(Lp,Rp[((i+1):length(name)),i])
	}
	#COR=data.frame(name1=rep(name,each=n),name2=rep(name,n),value=as.dist(matrix(Rcor)),value=as.dist(matrix(Rp)))
	COR=cbind(Name1,Name2,Lcor,Lp)
	COR=COR[!is.na(COR[,4]),]
	COR=COR[COR[,4]!="NaN",]
	write.table(COR,"temp.txt",quote=F,sep="\t",col.names=F,row.names=F)
	
	#p-value adjustment
	da<-read.table("temp.txt",header=F,sep="\t")
	pj=multiple.correction(da[,4],"FDR-BH")
	dat<-cbind(da[,1:3],pj)
	dat=dat[dat[,4]<=0.05,]
	write.table(dat,paste(out,"/",f,sep=""),quote=F,sep="\t",col.names=F,row.names=F)
	system("rm temp.txt")
	
}
