# Supplementary material for: Trios—promising in silico biomarkers for differentiating the effect of disease on the human microbiome network
Source: Sci Rep. 2017 Oct 16;7:13259. doi: 10.1038/s41598-017-12959-3 (PMC5643543; doi:10.1038/s41598-017-12959-3)
Supplement: Supplementary file 1 — Supplementary Data [file 41598_2017_12959_MOESM1_ESM.zip › Trios-Code&Demo/CCFDR/data/Vaginal-BV.txt]

raw[, 1]	Lactobacillus.iners	Leptotrichia.amnionii	Gardnerella.vaginalis	Megasphaera.sp..type.1	BVAB1	Atopobium.vaginae	Sneathia.sanguinegens	Prevotella.bivia	Prevotella.amnii	Prevotella.timonensis	Eggerthella.sp..type.1	BVAB2	Parvimonas.micra	Aerococcus.christensenii	Prevotella.disiens	Prevotella.genogroup.3	Veillonella.montpellierensis	Fusobacterium.nucleatum	Dialister.sp..type.2	Mycoplasma.hominis	Lactobacillus.jensenii	Porphyromonas.asaccharolytica	Lactobacillus.crispatus	Gemella.haemolysans	Megasphaera.sp..type.2	Prevotella.buccalis	Dialister.micraerophilus	Peptostreptococcus	Prevotella.melaninogenica	BVAB3	Prevotella	Porphyromonas	Anaerococcus.prevotii.tetradius	Prevotella.genogroup.4	Bifidobacterium.breve	Sneathia	Streptococcus.mitis.oralis	Lactobacillus.gasseri	Candidate.Division.TM7.vaginal	Bacteroides.Porphyromonas	Fusobacterium.gonidiaformans	Lachnospiraceae	Sutterella.wadsworthensis	Arcanobacterium.phocae	Mobiluncus.curtisii	Mobiluncus.mulieris	Peptoniphilus	Lactobacillus	Streptococcus.anginosus
p3z2r13	1000	84	21	0	0	26	0	81	0	15	9	0	1	8	6	0	23	0	1	0	0	27	0	3	0	1	18	0	0	0	0	0	15	0	0	0	0	4	0	0	0	0	0	0	0	0	0	0	0
p4z1r27	734	0	54	0	0	14	0	0	0	0	0	0	0	0	0	0	0	0	0	0	31	0	0	0	0	0	0	0	0	0	0	0	0	0	0	0	0	0	0	0	0	0	0	0	0	0	0	1	0
p4z1r64	1068	0	715	0	0	98	0	26	0	0	8	0	0	61	0	0	0	0	0	3	0	0	1	11	0	0	1	0	0	0	0	0	0	0	0	0	0	0	0	0	0	0	0	0	0	0	0	2	0
p4z1r73	23	77	79	10	0	124	170	72	15	0	7	0	94	3	0	116	2	0	0	232	1	0	2	487	0	0	27	5	0	0	0	0	12	0	3	0	0	0	0	0	0	0	0	35	0	0	0	0	0
p4z2r34	3356	0	53	0	0	0	0	0	0	1	0	0	0	0	0	0	0	0	0	0	23	0	0	0	0	0	0	0	0	0	0	0	0	0	0	0	7	0	0	0	0	0	0	0	0	0	0	0	23
p2z1r69	0	320	10	0	0	29	76	86	0	50	18	0	167	3	0	0	0	0	0	136	0	0	0	18	2	44	4	6	0	0	64	2	4	0	0	0	0	0	0	0	0	0	0	0	0	0	0	0	0
p3z1r10	1890	0	323	0	0	67	0	3	0	0	0	0	0	216	23	0	0	0	0	5	105	0	0	0	0	0	4	0	0	0	0	1	1	0	0	0	0	0	0	0	0	0	0	0	0	0	0	1	0
p3z1r19	104	4	366	288	0	56	0	1	483	68	88	134	0	78	0	0	0	0	41	2	0	14	0	0	0	0	0	0	0	0	2	0	0	1	0	0	0	0	0	0	0	0	0	0	0	0	0	0	0
p3z1r24	3	0	126	16	0	64	0	584	0	27	38	0	0	3	0	0	0	0	131	0	0	0	1	24	0	0	35	1	0	0	0	0	0	0	0	0	0	0	0	0	0	1	0	0	0	0	0	0	18
p3z1r5	0	94	515	0	0	390	0	6	0	114	45	24	33	89	20	0	0	0	85	10	0	2	5	0	309	26	10	0	0	0	0	9	5	90	0	0	0	0	0	9	0	0	0	0	0	0	0	0	0
p3z1r77	56	26	299	104	0	729	3	0	298	0	121	27	9	13	0	0	0	0	29	0	0	0	11	0	0	0	8	0	0	0	0	0	0	0	0	0	0	0	2	0	0	0	0	0	0	0	0	0	0
p3z2r16	0	83	12	0	32	101	13	3	0	27	17	7	35	12	0	1	0	654	3	11	0	10	0	1	10	29	6	20	0	24	1	63	2	0	0	0	0	0	0	12	0	0	0	0	0	0	0	0	0
p4z1r11	0	0	150	0	0	3	2	1260	0	0	0	0	0	0	0	0	0	0	0	62	0	0	0	64	0	0	21	490	125	0	3	0	3	0	0	0	0	0	0	0	0	0	0	0	0	0	0	0	0
p4z1r13	0	47	4	0	2	62	0	142	0	36	11	1	198	0	66	0	0	404	0	283	0	260	2	123	0	5	4	16	424	0	3	291	1	0	0	229	0	0	0	3	32	0	39	0	0	5	9	0	0
p4z1r3	231	8	405	300	0	78	0	97	0	131	29	95	39	25	1	0	0	0	2	0	0	0	0	3	0	3	1	0	1	0	0	0	1	0	0	0	0	0	0	0	69	0	0	0	0	0	0	0	0
p4z1r36	211	622	160	427	28	45	457	1	268	8	32	1	66	33	0	29	29	3	8	0	0	0	4	0	2	0	6	15	0	18	3	2	13	1	0	2	0	0	0	2	18	1	0	0	0	0	0	0	0
p4z1r70	139	0	277	100	0	38	0	103	0	2	10	0	1	3	0	0	0	0	3	0	0	0	0	0	0	0	0	0	0	0	0	0	0	0	0	0	0	0	0	0	0	0	0	0	0	0	0	0	0
p4z2r12	1441	0	47	0	0	0	0	0	0	0	0	0	0	0	0	0	57	0	0	0	273	0	41	0	0	0	0	0	0	0	0	0	0	0	0	0	0	129	0	0	0	0	0	0	0	0	0	0	0
p4z2r75	120	96	576	324	31	155	273	4	24	145	29	92	9	15	0	144	0	0	37	0	0	0	0	4	14	6	16	0	13	8	0	0	33	3	0	0	0	0	0	0	0	0	0	0	0	0	0	0	0
p4z2r76	70	1	1129	672	0	305	131	0	540	8	80	0	0	44	0	0	0	0	6	0	0	0	0	0	0	0	14	0	0	0	0	0	0	0	0	0	0	0	0	0	0	0	0	0	0	0	0	0	0
p4z2r9	2408	1	8	5	0	2	0	0	0	0	0	0	0	0	0	0	0	0	0	0	0	0	0	0	0	0	0	0	0	0	2	0	0	0	0	0	0	0	0	0	0	0	0	0	0	0	0	1	0
p2z1r70	67	192	19	105	13	8	56	16	31	3	7	0	0	2	0	4	0	0	7	0	2	0	0	0	0	0	1	0	0	0	0	0	0	80	0	0	0	0	0	0	0	0	0	0	0	0	0	1	0
p4z1r24	66	131	502	12	142	357	12	11	0	64	83	18	83	10	0	8	0	0	1	5	0	6	2	1	14	9	10	2	0	0	34	0	0	0	4	0	0	0	0	0	0	0	0	0	0	0	12	0	0
p3z1r18	21	760	16	15	189	27	103	0	131	1	11	35	29	1	0	35	0	18	4	0	0	58	0	1	22	0	0	2	0	4	8	48	0	5	0	0	0	0	0	3	0	0	0	4	0	1	9	0	0
p3z1r22	942	0	25	0	0	13	0	1	0	3	1	0	7	2	5	0	0	0	0	0	10	0	10	0	0	0	0	2	0	0	0	0	7	0	0	0	0	0	0	0	0	0	0	0	0	0	0	0	0
p3z1r76	49	54	24	56	12	12	1	0	4	0	17	1	3	0	0	166	0	0	4	58	0	0	0	1	35	0	28	0	3	0	123	0	0	0	1	0	0	1	0	2	0	0	0	2	0	0	0	0	0
p1z1r34	105	1966	7478	2538	324	3278	1621	0	1609	1255	203	50	241	23	2	0	1	0	81	0	0	8	4	117	0	80	83	32	0	59	6	2	46	0	0	4	5	0	0	0	0	1	0	3	0	4	3	0	0
p1z2r19	7099	6	1292	0	0	5	53	42	0	11	7	0	0	2	0	0	8	0	1	0	185	0	134	7	0	0	13	0	0	0	0	0	10	0	0	0	3	3	0	0	0	0	0	0	0	0	0	0	0
p2z1r30	104	896	160	204	0	53	1020	9	88	91	77	124	17	6	2	0	1	0	13	0	0	3	0	0	0	10	10	0	0	0	4	0	0	2	0	10	0	0	0	0	0	0	0	0	0	0	0	4	0
p2z1r34	3	845	64	0	0	8	498	8	0	31	25	40	4	7	1	115	36	0	9	0	0	0	0	0	9	0	2	3	13	0	1	0	2	4	0	0	20	0	0	7	0	0	0	0	0	0	0	0	0
p2z1r37	613	17	444	257	0	82	379	148	0	3	103	44	12	28	0	0	37	0	22	2	2	0	2	1	12	13	7	2	126	0	1	0	4	0	0	0	0	0	0	0	0	0	0	0	0	0	0	7	0
p2z1r39	4	123	390	683	0	147	475	25	11	83	88	60	38	4	0	0	0	0	51	0	0	0	0	2	0	28	11	0	32	0	5	0	0	0	0	3	0	0	0	0	0	0	0	0	0	0	0	2	0
p2z1r41	0	8	29	112	1	163	1	954	0	28	2	0	0	5	7	0	0	0	8	0	0	0	1	0	0	1	3	1	0	0	2	0	1	0	0	0	0	4	0	0	0	0	0	0	0	0	0	0	0
p2z1r66	121	23	216	139	0	36	0	1	159	14	0	0	0	7	1	0	1	0	2	0	0	0	0	0	0	1	1	2	0	0	0	0	0	0	0	0	0	0	0	0	0	0	0	0	0	0	0	0	0
p3z1r11	0	609	14	17	0	10	0	13	0	134	0	91	1	0	165	0	0	0	4	6	0	59	3	0	0	30	1	3	0	0	0	0	0	0	0	0	0	0	0	0	0	0	6	0	0	0	0	0	0
p3z1r12	240	0	38	299	0	141	0	190	0	29	50	0	0	36	241	0	0	0	0	0	0	40	0	0	0	7	4	2	0	0	5	1	0	0	0	0	0	0	0	0	5	0	0	0	0	0	0	0	2
p3z1r13	1087	0	414	0	0	0	0	28	0	2	10	0	0	37	1	0	0	0	12	94	3	0	1	0	0	0	4	0	0	0	0	0	10	0	0	0	0	0	0	0	0	0	0	0	0	0	1	2	0
p3z1r16	466	0	46	0	2	187	0	420	0	0	50	0	0	152	124	0	0	0	6	67	0	0	0	8	0	0	2	28	5	0	0	0	36	0	0	0	6	0	0	0	4	0	0	0	0	0	0	1	0
p3z1r2	128	340	20	217	193	2	150	0	0	0	33	1	5	5	0	26	0	0	2	0	0	0	0	0	0	0	7	0	0	4	80	11	0	0	0	0	0	0	1	10	0	0	0	0	0	0	0	0	0
p3z1r21	1151	0	73	0	0	5	0	3	0	0	0	0	1	0	0	0	0	0	0	27	8	0	68	0	0	0	11	0	0	0	0	0	0	0	0	0	0	1	0	0	0	0	0	0	0	0	0	2	0
p3z1r3	2	391	161	0	0	305	36	0	74	74	59	167	37	54	10	0	0	1	6	4	9	7	246	0	122	28	1	0	0	0	1	0	0	5	0	0	0	0	0	0	0	0	0	0	0	0	0	0	0
p3z1r30	0	0	516	0	0	255	0	36	0	0	32	0	0	479	0	0	60	0	0	0	31	0	23	11	0	0	19	0	0	0	0	0	0	0	0	0	0	2	0	0	0	0	0	0	0	0	0	0	0
p3z1r33	33	1099	1	8	0	104	55	26	103	10	55	0	3	4	0	0	0	5	1	0	0	5	0	0	12	0	1	1	0	0	0	0	0	0	0	0	0	0	0	0	0	0	0	0	0	0	0	0	0
p3z1r38	1195	6	277	85	0	59	0	4	0	0	116	4	10	1	0	0	0	0	1	1	0	0	6	1	0	1	1	0	0	0	0	0	0	0	0	0	0	0	0	0	0	0	0	0	0	0	0	4	0
p3z1r4	64	0	76	37	0	327	154	0	0	242	15	77	28	12	85	0	0	76	0	0	0	12	0	0	0	2	16	10	1	4	24	32	0	0	0	11	0	0	0	41	0	0	0	0	0	0	0	0	0
p3z1r6	1627	0	73	0	0	4	0	1	0	0	0	0	0	5	0	0	0	0	0	0	0	0	0	0	0	0	0	0	0	0	0	0	0	0	0	0	0	0	0	0	0	0	0	0	0	0	0	0	0
p3z1r61	162	144	472	36	0	66	55	0	27	61	144	37	32	9	0	0	0	1	53	3	0	0	2	0	17	19	5	0	0	9	0	0	0	22	0	0	0	0	0	0	0	0	0	0	5	0	0	0	0
p3z1r75	6	666	83	45	0	26	182	5	0	83	8	0	0	0	0	0	0	0	1	0	0	0	0	0	0	0	1	0	0	0	11	0	0	0	0	0	0	0	0	0	0	0	0	0	0	0	0	0	0
p3z1r79	1536	16	407	0	0	83	0	0	0	5	53	0	0	58	5	0	3	0	2	11	0	0	26	0	0	0	4	0	0	0	0	0	9	0	0	0	0	20	0	0	0	0	0	0	0	0	0	0	0
p3z1r8	1	499	186	0	0	82	19	146	317	0	30	0	23	3	0	0	0	0	5	86	0	4	0	3	0	7	9	0	0	0	2	0	1	0	0	0	0	0	0	0	7	0	0	9	0	0	0	0	0
p3z1r9	262	0	35	0	0	4	0	350	0	0	1	0	0	33	0	0	0	0	1	21	404	0	49	11	0	0	69	0	0	0	1	0	0	0	0	0	0	7	0	0	0	0	0	0	0	0	0	8	0
p3z2r10	174	74	53	23	99	26	10	129	0	0	31	16	19	8	95	38	0	0	5	1	0	1	0	0	0	0	3	4	4	0	1	0	0	0	0	0	0	0	0	0	0	0	1	0	0	0	0	0	0
p3z2r17	246	72	130	500	8	32	14	4	20	1	76	7	2	4	0	8	0	0	3	0	0	0	0	0	0	1	0	0	0	0	1	0	0	1	0	0	0	0	0	0	0	0	0	0	0	0	0	0	0
p3z2r18	498	1	123	0	0	6	0	20	0	245	22	19	21	23	10	0	0	0	0	1	89	52	10	2	0	8	0	1	0	0	0	0	0	0	2	0	0	44	0	0	0	0	0	0	0	0	0	0	0
p3z2r2	9	841	0	23	0	9	22	0	57	4	10	27	1	0	0	0	0	0	1	0	0	4	0	0	0	4	0	0	0	0	0	1	0	0	0	0	0	0	2	0	0	0	0	0	0	0	0	0	0
p3z2r21	20	368	57	0	0	72	64	36	0	19	11	11	104	24	8	0	0	0	10	7	0	0	0	2	0	8	1	29	22	0	0	0	1	1	0	0	0	0	0	0	0	0	0	0	0	0	1	0	0
p3z2r30	79	479	168	125	0	8	61	1	0	0	66	15	3	19	0	0	0	0	5	1	0	1	0	1	0	1	2	0	51	52	0	0	0	0	0	0	0	0	0	0	0	0	0	0	0	0	0	0	0
p3z2r31	71	0	118	62	0	40	0	0	0	65	0	394	0	43	1	0	0	6	1	0	0	14	0	0	0	3	0	0	0	0	0	0	0	0	0	0	0	0	0	0	0	1	0	0	0	0	1	0	0
p3z2r5	0	251	51	350	0	32	53	0	0	0	26	5	2	3	0	0	0	0	0	0	0	0	0	0	0	3	0	0	0	0	0	0	0	0	0	0	0	0	0	0	0	0	0	0	0	0	0	0	0
p3z2r55	87	438	48	82	0	23	128	2	59	4	50	61	24	2	1	0	0	0	0	0	0	2	0	0	0	0	1	0	0	1	0	1	0	0	0	0	0	0	0	1	0	0	0	1	0	0	0	0	0
p3z2r63	5	620	113	10	0	22	28	0	3	51	27	42	6	0	0	0	0	30	0	0	0	7	0	0	5	3	0	1	0	53	0	1	0	0	0	0	0	0	0	0	0	0	0	0	0	0	0	0	0
p3z2r78	0	452	89	25	0	17	54	18	25	58	18	17	3	1	5	0	1	0	4	0	0	0	0	2	0	8	7	2	3	0	1	0	1	0	0	0	0	0	0	0	0	0	0	0	0	0	0	0	0
p3z2r79	319	76	82	0	0	56	0	23	0	153	0	10	18	72	106	0	0	0	44	0	13	7	1	0	0	29	50	16	9	0	5	4	11	8	0	0	0	0	0	0	0	0	0	0	3	0	1	0	0
p4z1r25	0	79	19	0	0	66	0	390	0	35	31	4	53	0	25	0	0	331	0	45	0	69	0	5	0	0	0	1	11	0	0	4	1	0	5	7	0	0	0	0	0	0	0	0	0	0	0	0	0
p4z1r28	125	394	341	267	0	47	393	34	1	184	104	176	39	98	0	0	1	0	3	0	0	29	0	0	0	68	2	0	0	0	6	0	0	0	0	0	0	0	0	0	0	0	0	0	0	0	0	0	0
p4z1r29	434	89	14	0	2	25	6	0	78	0	8	1	0	23	0	0	21	0	0	2	1	0	0	0	1	0	2	0	3	0	0	0	0	0	0	0	0	2	8	0	0	0	0	0	0	0	0	1	0
p4z1r35	11	655	247	0	0	267	36	12	33	25	130	59	38	0	2	0	0	0	4	0	0	21	2	0	59	1	3	0	0	0	1	0	0	0	0	1	0	0	0	0	0	0	0	0	0	0	0	0	0
p4z1r38	2	1430	8	76	0	54	168	0	0	19	28	12	1	3	0	0	0	0	3	0	0	3	0	0	0	0	0	0	0	0	0	0	0	0	0	7	0	0	0	0	0	0	0	0	1	0	0	0	0
p4z1r39	26	471	221	0	0	183	13	0	114	1	30	0	2	38	0	0	742	1	4	0	0	0	0	0	0	0	17	0	17	0	0	0	0	0	0	0	13	0	0	0	0	0	0	0	0	0	0	0	0
p4z1r42	157	585	24	22	663	2	171	1	29	44	22	144	2	12	0	6	0	0	14	0	0	51	0	0	0	2	2	0	0	5	1	26	0	0	0	0	0	0	0	12	0	0	0	0	0	0	0	0	0
p4z1r61	380	555	88	153	0	9	25	0	116	217	113	52	10	0	0	0	0	0	3	0	0	0	0	0	0	9	2	0	0	0	1	0	0	0	0	0	0	0	0	0	0	0	0	0	0	0	0	0	0
p4z1r63	1255	0	0	0	0	1	0	1720	0	0	0	0	0	0	0	0	0	0	0	0	1	0	2	0	0	0	10	0	0	0	0	0	0	0	0	0	0	0	0	0	0	0	5	0	0	0	0	0	0
p4z1r65	75	439	896	477	0	195	322	24	149	45	165	125	53	5	4	0	10	59	112	8	0	13	0	21	2	52	21	0	0	0	0	0	1	0	0	0	0	0	0	0	0	0	0	1	1	0	0	0	0
p4z1r66	72	642	933	133	0	124	0	462	0	156	152	28	16	19	1	0	0	0	90	20	0	2	0	11	0	69	10	1	0	0	0	0	51	0	0	6	0	0	0	0	0	0	0	0	0	0	0	0	0
p4z1r67	3	907	171	498	0	35	207	6	0	721	72	0	0	1	0	0	0	20	9	0	0	3	2	0	0	19	42	0	0	0	0	0	0	0	0	0	0	0	0	0	0	0	0	0	0	0	0	0	0
p4z1r69	176	303	539	230	0	144	136	11	191	151	108	115	23	9	0	120	0	0	94	5	0	0	0	6	0	3	10	0	0	10	4	4	20	0	0	1	0	0	112	2	0	0	0	1	0	6	0	10	0
p4z1r77	757	0	580	0	0	1353	0	371	0	1	187	0	0	0	10	0	100	0	7	0	4	0	0	45	0	0	8	7	0	0	0	0	0	0	0	0	0	0	0	0	0	0	0	0	0	0	0	0	0
p4z2r1	13	1103	309	0	21	24	50	3	216	16	34	119	46	1	91	34	0	0	3	6	0	18	0	1	26	0	5	26	0	92	0	28	20	0	0	0	0	0	0	6	0	0	0	0	0	0	12	0	0
p4z2r11	170	906	116	6	30	108	444	113	0	70	22	14	92	1	6	27	0	0	11	2	0	0	0	10	2	9	5	2	0	2	1	3	0	0	0	0	18	0	0	0	0	0	0	0	0	0	1	0	0
p4z2r14	742	0	666	0	0	0	0	28	0	6	0	0	0	315	0	0	858	2	0	0	0	0	0	0	0	0	4	3	0	0	0	0	8	0	0	0	172	0	0	0	0	0	0	0	0	0	0	1	6
p4z2r16	722	763	112	95	0	61	38	38	487	66	21	16	44	8	2	0	0	73	86	8	0	0	0	10	0	0	3	27	0	0	0	0	5	0	0	0	0	0	0	0	0	0	0	5	2	0	0	0	0
p4z2r19	62	3	1058	470	1	28	0	308	0	19	93	322	10	21	0	0	0	0	0	0	0	0	0	0	0	0	13	0	0	0	0	0	4	1	0	0	0	0	0	0	0	0	0	0	0	0	0	0	0
p4z2r2	147	386	262	0	0	92	34	336	11	20	68	23	30	78	0	35	0	0	2	34	0	0	0	41	4	10	3	11	0	37	3	15	7	0	0	9	0	0	0	3	0	0	0	0	0	0	0	0	0
p4z2r23	248	1	117	0	0	0	0	660	0	144	0	0	1	0	870	0	25	0	18	0	0	5	0	0	0	1	13	95	0	0	3	0	44	0	0	0	0	0	0	0	0	0	0	0	0	0	1	1	4
p4z2r24	23	758	467	124	46	153	273	0	136	163	38	322	97	36	0	113	0	0	86	6	0	2	0	5	23	6	40	0	0	44	41	12	10	6	0	0	0	0	0	1	0	0	0	0	0	1	0	0	0
p4z2r26	12	475	231	43	689	34	139	0	55	25	26	8	13	5	0	34	0	5	18	16	0	3	0	0	43	0	0	0	0	49	36	4	0	0	0	0	0	0	6	0	6	0	0	0	0	14	2	1	0
p4z2r27	375	803	222	115	0	185	141	51	13	160	115	53	280	74	26	2	0	0	5	57	0	50	0	25	28	16	14	0	13	5	0	0	1	0	0	0	0	0	0	0	0	0	0	6	0	0	0	0	0
p4z2r36	0	234	71	0	0	166	12	321	2	243	57	8	130	21	91	0	0	0	6	153	0	0	0	2	31	44	58	0	7	2	0	0	0	0	303	13	0	0	0	0	0	0	0	0	0	0	1	0	0
p4z2r38	18	1	408	150	0	653	0	0	377	14	145	213	23	2	0	0	0	0	9	1	0	0	0	0	0	0	7	0	0	0	0	0	0	0	0	0	0	0	0	0	0	0	0	0	0	0	0	0	0
p4z2r40	1090	134	746	343	577	294	129	3	80	125	78	36	30	30	0	38	0	0	31	6	0	0	0	18	0	17	5	0	0	0	1	3	0	4	0	0	0	0	4	0	0	0	0	1	0	0	0	1	0
p4z2r64	15	402	400	92	0	161	84	8	0	715	68	547	24	2	34	0	0	0	20	2	0	34	0	2	0	42	2	0	0	0	2	0	1	0	0	0	0	0	0	0	0	0	22	0	0	0	0	0	0
p4z2r71	22	53	855	278	0	76	0	0	0	119	40	101	10	8	0	0	0	0	108	0	0	0	0	4	0	12	5	0	0	11	0	0	2	135	0	0	0	0	0	0	0	0	0	1	0	0	1	0	0
p4z2r78	133	936	434	155	0	21	430	0	205	34	32	145	4	6	0	338	0	0	23	0	0	3	0	1	13	0	6	0	0	23	1	0	1	7	0	0	0	0	0	0	0	2	0	0	11	0	1	0	0
p2z1r42	2	1725	41	23	57	50	179	2	156	36	57	71	22	0	0	0	0	0	7	0	0	46	0	0	0	5	1	0	0	53	0	0	0	0	0	1	0	0	0	0	0	4	0	0	1	0	0	0	0
p2z1r47	239	16	127	329	0	242	233	0	252	0	75	208	9	1	0	0	0	1	3	0	0	0	0	0	0	0	7	9	0	1	1	0	0	0	0	0	0	0	0	0	0	0	0	1	0	0	0	0	0
p4z1r31	60	0	262	552	110	55	448	0	253	31	159	57	23	1	0	0	0	0	28	0	0	0	5	0	11	6	1	0	0	0	6	0	1	0	0	0	0	0	0	0	0	0	0	0	0	0	0	0	0
p4z1r68	30	890	40	125	0	292	79	0	459	400	18	54	23	1	18	0	0	9	10	0	0	47	0	0	0	13	8	3	0	0	1	0	0	1	0	0	0	0	0	0	0	0	0	0	4	0	0	0	0
p4z2r30	41	190	23	135	114	21	462	34	86	33	7	6	22	0	34	4	0	55	1	1	0	0	0	0	0	1	1	9	0	16	0	11	1	1	0	0	0	0	0	6	0	0	0	0	3	0	0	0	0
p4z2r66	0	0	386	122	0	70	0	0	0	381	34	0	0	6	54	0	0	0	49	0	0	16	0	0	0	48	4	1	0	0	5	0	1	0	0	0	0	0	0	0	0	79	0	0	37	0	1	0	0
p2z1r31	1817	0	9	0	0	0	0	0	0	0	0	0	0	0	0	0	0	0	0	0	145	0	476	0	0	0	0	0	0	0	0	0	0	0	0	0	0	2	0	0	0	0	0	0	0	0	0	1	0
p2z1r32	2	940	98	54	368	21	119	7	0	33	37	0	30	1	18	0	0	9	0	0	0	0	0	4	0	2	3	0	0	0	0	0	0	0	0	0	0	0	0	0	0	0	0	0	0	0	0	0	0
p2z1r33	311	6	32	306	656	100	28	0	7	1	9	10	15	33	0	6	0	0	0	0	0	0	0	0	0	0	0	0	0	1	0	0	0	0	0	0	0	0	0	0	0	0	0	0	0	0	0	1	0
p3z1r1	32	20	49	378	293	104	116	0	230	12	83	11	5	1	0	0	0	0	35	0	0	0	0	0	1	4	0	0	0	1	1	10	0	0	0	0	0	0	0	4	0	0	0	0	0	0	0	0	0
p3z1r15	2	31	4	183	1452	0	26	0	0	0	5	0	3	1	0	188	0	0	3	3	0	0	1	0	24	0	21	0	0	0	61	3	0	0	0	0	0	0	1	1	0	0	0	0	0	0	0	0	0
p3z1r65	74	240	115	57	197	17	206	0	194	30	67	9	2	2	0	82	0	0	15	0	0	67	1	0	0	2	0	2	0	3	0	0	1	0	0	0	0	0	0	0	0	0	0	0	0	28	0	0	0
p3z1r80	788	0	28	466	215	6	0	0	3	0	1	0	0	3	0	2	0	0	1	0	0	0	0	0	0	0	0	0	0	0	0	0	0	0	0	0	0	0	0	0	0	0	0	0	0	0	0	0	0
p3z2r49	43	415	19	135	279	0	30	0	64	9	59	54	2	2	0	54	0	0	2	0	0	0	0	0	0	0	1	0	0	17	0	10	0	0	0	0	0	0	7	13	0	0	0	2	0	0	1	0	0
p3z2r65	16	106	145	30	208	64	42	0	85	80	70	24	20	2	14	0	0	0	9	1	0	6	0	2	0	2	1	1	0	21	0	0	1	0	0	0	0	0	0	0	0	4	0	0	0	0	0	0	0
p3z2r75	0	63	17	4	450	2	40	3	25	40	10	18	4	0	0	83	0	2	2	1	0	21	0	0	94	25	3	5	0	13	142	2	0	1	0	0	0	0	0	2	0	11	0	0	0	10	0	0	0
p3z2r8	12	143	3	56	515	5	8	0	25	4	11	7	16	1	0	192	0	51	1	1	0	41	0	1	4	0	1	0	0	7	0	4	0	2	0	0	0	0	7	0	0	1	0	0	0	0	0	0	0
p4z1r34	1	332	195	13	277	39	6	1	54	2	64	43	7	0	0	116	1	1	3	1	0	6	1	0	84	1	1	0	0	89	0	2	0	6	0	0	0	0	0	3	0	1	0	0	0	1	1	0	0
p4z1r6	147	116	42	33	1338	72	47	0	61	1	43	13	11	1	0	96	0	0	1	0	0	21	0	0	6	0	0	0	0	5	0	20	0	0	0	0	0	0	0	3	0	0	0	0	0	0	0	0	0
p4z1r76	0	202	341	211	407	15	23	66	5	295	154	27	24	3	0	0	0	0	10	0	0	22	0	19	0	63	18	0	0	0	0	43	3	0	0	8	0	0	0	0	0	0	0	0	3	0	0	0	0
p4z2r10	2	10	30	21	2277	9	0	0	16	0	17	6	0	4	0	16	0	0	10	0	0	0	0	0	0	0	1	0	0	0	0	0	0	0	0	0	0	0	0	0	0	0	0	0	0	0	0	0	0
p4z2r18	143	782	104	114	1433	123	80	7	15	5	55	104	12	1	0	43	0	0	7	1	0	8	0	1	0	0	10	0	0	38	0	30	0	5	0	0	0	0	2	3	0	0	0	0	0	0	0	0	0
p4z2r37	0	1551	2	293	837	10	32	10	0	53	28	5	7	0	176	135	0	0	1	8	0	56	0	0	1	8	13	0	0	0	0	0	0	0	5	3	0	0	0	0	0	0	0	0	0	0	1	0	0
p4z1r8	1207	0	0	192	0	0	0	0	0	0	0	0	0	0	63	0	0	0	0	0	0	0	0	0	0	0	0	0	0	0	0	0	0	0	0	0	0	0	0	0	0	0	0	0	0	0	0	0	0
[truncated: 106 more columns]
