# Supplementary material for: Trios—promising in silico biomarkers for differentiating the effect of disease on the human microbiome network
Source: Sci Rep. 2017 Oct 16;7:13259. doi: 10.1038/s41598-017-12959-3 (PMC5643543; doi:10.1038/s41598-017-12959-3)
Supplement: Supplementary file 1 — Supplementary Data [file 41598_2017_12959_MOESM1_ESM.zip › Trios-Code&Demo/CCFDR/SIN-network/Vaginal-BV.txt]

Lactobacillus.iners	Leptotrichia.amnionii	-0.476420968770981	6.08743473231334e-06
Lactobacillus.iners	Sneathia.sanguinegens	-0.303230136632919	0.0208081198457684
Lactobacillus.iners	Prevotella.timonensis	-0.382626920938492	0.000956737580597926
Lactobacillus.iners	Parvimonas.micra	-0.325233459472656	0.0100639535275879
Lactobacillus.iners	Lactobacillus.jensenii	0.426308423280716	0.000115941701789329
Lactobacillus.iners	Porphyromonas.asaccharolytica	-0.347067922353745	0.00428259109405356
Lactobacillus.iners	Megasphaera.sp..type.2	-0.292351394891739	0.0291171708362362
Lactobacillus.iners	Prevotella.buccalis	-0.385717332363129	0.000836498852442952
Lactobacillus.iners	Sneathia	-0.287846863269806	0.0340100505827453
Lactobacillus.iners	Lactobacillus	0.401900202035904	0.000391194242342078
Lactobacillus.iners	Peptostreptococcus.stomatis	-0.285429328680038	0.0369156053867608
Lactobacillus.iners	Lactobacillus.coleohominis	0.305482029914856	0.0192729460918063
Leptotrichia.amnionii	Sneathia.sanguinegens	0.628781616687775	8.72166138593355e-12
Leptotrichia.amnionii	Prevotella.amnii	0.365309596061707	0.00201069688606494
Leptotrichia.amnionii	Prevotella.timonensis	0.323552757501602	0.0106616661524516
Leptotrichia.amnionii	BVAB2	0.407867044210434	0.000289196519407232
Leptotrichia.amnionii	Parvimonas.micra	0.44162654876709	5.24186749005795e-05
Leptotrichia.amnionii	Lactobacillus.jensenii	-0.392080903053284	0.000628196252059334
Leptotrichia.amnionii	Porphyromonas.asaccharolytica	0.342487931251526	0.00518068895254436
Leptotrichia.amnionii	Lactobacillus.crispatus	-0.284091979265213	0.0381426128630689
Leptotrichia.amnionii	Megasphaera.sp..type.2	0.295208007097244	0.0267763156284495
Leptotrichia.amnionii	Prevotella.buccalis	0.297042489051819	0.0252580140564456
Leptotrichia.amnionii	BVAB3	0.344597190618515	0.00474316783913961
Leptotrichia.amnionii	Lactobacillus	-0.282367289066315	0.0400962658699489
Gardnerella.vaginalis	Atopobium.vaginae	0.423752337694168	0.000131532122310232
Gardnerella.vaginalis	Eggerthella.sp..type.1	0.423045367002487	0.000135122572058877
Gardnerella.vaginalis	Aerococcus.christensenii	0.43063086271286	8.99799750842162e-05
Gardnerella.vaginalis	Dialister.sp..type.2	0.376829534769058	0.00119644361932264
Gardnerella.vaginalis	Peptoniphilus.harei	0.316435754299164	0.0139011574872433
Gardnerella.vaginalis	Peptoniphilus.lacrimalis	0.296836942434311	0.0254025345374299
Gardnerella.vaginalis	Porphyromonas.sp..type.1	-0.353851467370987	0.00326425672278633
Megasphaera.sp..type.1	Sneathia.sanguinegens	0.361715406179428	0.00232628521133577
Megasphaera.sp..type.1	Prevotella.amnii	0.317276567220688	0.013578713395873
Megasphaera.sp..type.1	Eggerthella.sp..type.1	0.366647601127625	0.00190426928318943
Megasphaera.sp..type.1	BVAB2	0.306702971458435	0.0186064310787506
Megasphaera.sp..type.1	Dialister.sp..type.2	0.296323210000992	0.0258005144248735
Megasphaera.sp..type.1	Mycoplasma.hominis	-0.357344210147858	0.0027948420460364
Megasphaera.sp..type.1	Lactobacillus.jensenii	-0.429049968719482	9.85401127632512e-05
Megasphaera.sp..type.1	Lactobacillus.crispatus	-0.285055726766586	0.0372747706360465
Megasphaera.sp..type.1	Lactobacillus.gasseri	-0.298218071460724	0.0244828340370174
Megasphaera.sp..type.1	Mycoplasma	-0.275838583707809	0.0491756776293241
BVAB1	Prevotella.genogroup.3	0.662686407566071	1.2604732072911e-13
BVAB1	Megasphaera.sp..type.2	0.284484356641769	0.0377470790376518
BVAB1	BVAB3	0.442962020635605	4.8519887925047e-05
BVAB1	Porphyromonas	0.450254559516907	3.36331673030395e-05
BVAB1	Candidate.Division.TM7.vaginal	0.306664317846298	0.0186064310787506
BVAB1	Bacteroides.Porphyromonas	0.410565465688705	0.000254421676445414
BVAB1	Mobiluncus.mulieris	0.310443788766861	0.0166768132629315
Atopobium.vaginae	Eggerthella.sp..type.1	0.447982728481293	3.79662912702689e-05
Atopobium.vaginae	Parvimonas.micra	0.362891167402267	0.00220213921837027
Atopobium.vaginae	Aerococcus.christensenii	0.377119243144989	0.00118730801480062
Atopobium.vaginae	Dialister.sp..type.2	0.290746659040451	0.0307977768870697
Atopobium.vaginae	Prevotella.buccalis	0.28511369228363	0.0372747706360465
Sneathia.sanguinegens	Prevotella.amnii	0.440786778926849	5.42890310759129e-05
Sneathia.sanguinegens	Eggerthella.sp..type.1	0.313719719648361	0.0149980531755311
Sneathia.sanguinegens	BVAB2	0.392486989498138	0.000628196252059334
Sneathia.sanguinegens	Parvimonas.micra	0.425912141799927	0.000117853168561579
Sneathia.sanguinegens	Prevotella.genogroup.3	0.342060536146164	0.00526579296411546
Sneathia.sanguinegens	Lactobacillus.jensenii	-0.300873756408691	0.0226124825898677
Sneathia.sanguinegens	Megasphaera.sp..type.2	0.293396830558777	0.028304857657232
Sneathia.sanguinegens	BVAB3	0.434411555528641	7.67123221573755e-05
Sneathia.sanguinegens	Prevotella	0.316992670297623	0.0137021753546766
Sneathia.sanguinegens	Lactobacillus.gasseri	-0.298200607299805	0.0244828340370174
Prevotella.bivia	Prevotella.amnii	-0.372509241104126	0.00143356061614849
Prevotella.bivia	Prevotella.disiens	0.31276673078537	0.0154783733209787
Prevotella.bivia	Mycoplasma.hominis	0.301450937986374	0.0222046151162546
Prevotella.bivia	Gemella.haemolysans	0.471552938222885	8.54607371672533e-06
Prevotella.bivia	Dialister.micraerophilus	0.337612569332123	0.00633725628256219
Prevotella.bivia	Peptostreptococcus	0.358009457588196	0.00272741961153271
Prevotella.bivia	BVAB3	-0.287884324789047	0.0340100505827453
Prevotella.bivia	Anaerococcus.prevotii.tetradius	0.35304594039917	0.00338133470232119
Prevotella.amnii	Eggerthella.sp..type.1	0.324363499879837	0.0104252299950343
Prevotella.amnii	BVAB2	0.378169804811478	0.00112862629656971
Prevotella.amnii	Dialister.sp..type.2	0.337260544300079	0.00639339171683805
Prevotella.amnii	BVAB3	0.361278474330902	0.00236267606086922
Prevotella.amnii	Arcanobacterium.phocae	0.328723549842834	0.009007172273925
Prevotella.timonensis	BVAB2	0.46540367603302	1.29030246406937e-05
Prevotella.timonensis	Parvimonas.micra	0.408936619758606	0.000274268407840369
Prevotella.timonensis	Prevotella.disiens	0.378733783960342	0.00110645285858163
Prevotella.timonensis	Dialister.sp..type.2	0.419545590877533	0.000162219914254802
Prevotella.timonensis	Lactobacillus.jensenii	-0.305761009454727	0.0191039338039627
Prevotella.timonensis	Porphyromonas.asaccharolytica	0.432981133460999	8.31549541381007e-05
Prevotella.timonensis	Prevotella.buccalis	0.718957662582397	0
Prevotella.timonensis	Peptoniphilus.lacrimalis	0.316891491413116	0.0137179022140329
Prevotella.timonensis	Prevotella.genogroup.7	0.307511478662491	0.018112813447405
Eggerthella.sp..type.1	BVAB2	0.456870257854462	2.24998557217999e-05
Eggerthella.sp..type.1	Parvimonas.micra	0.370553195476532	0.00157204793901441
Eggerthella.sp..type.1	Dialister.sp..type.2	0.382100194692612	0.000975158141936826
Eggerthella.sp..type.1	Lactobacillus.jensenii	-0.345362812280655	0.00462784760331627
Eggerthella.sp..type.1	Prevotella.buccalis	0.300939053297043	0.0226124825898677
BVAB2	Parvimonas.micra	0.505827844142914	7.95290183586844e-07
BVAB2	Dialister.sp..type.2	0.365749716758728	0.00198249244968939
BVAB2	Lactobacillus.jensenii	-0.337632417678833	0.00633725628256219
BVAB2	Porphyromonas.asaccharolytica	0.375861644744873	0.00125004717985695
BVAB2	Prevotella.buccalis	0.385603547096252	0.00083699522269317
BVAB2	BVAB3	0.409307181835175	0.000270213508015283
BVAB2	Prevotella.genogroup.4	0.340278416872025	0.00568197008956549
BVAB2	Lactobacillus.gasseri	-0.296679884195328	0.0254980187510739
Parvimonas.micra	Mycoplasma.hominis	0.354206055402756	0.00323525563644816
Parvimonas.micra	Lactobacillus.jensenii	-0.278120905160904	0.0461579966295285
Parvimonas.micra	Porphyromonas.asaccharolytica	0.287078201770782	0.0348172296836397
Parvimonas.micra	Gemella.haemolysans	0.342814475297928	0.00512124426995526
Parvimonas.micra	Megasphaera.sp..type.2	0.393310844898224	0.000608456278734461
Parvimonas.micra	Prevotella.buccalis	0.446590721607208	3.89877182799372e-05
Parvimonas.micra	BVAB3	0.363786309957504	0.00212356857481323
Parvimonas.micra	Porphyromonas	0.367304176092148	0.00184994162545417
Parvimonas.micra	Sneathia	0.320816814899445	0.0119076893270518
Parvimonas.micra	Lactobacillus.gasseri	-0.288500517606735	0.0333943539017286
Aerococcus.christensenii	Aerococcus	0.31284299492836	0.0154752838666491
Prevotella.disiens	Porphyromonas.asaccharolytica	0.314891040325165	0.0143962863606004
Prevotella.disiens	Peptostreptococcus	0.412250339984894	0.000231900095748628
Prevotella.disiens	Anaerococcus.prevotii.tetradius	0.283276796340942	0.038901312328121
Prevotella.disiens	Sutterella	0.276552349328995	0.0481987570624041
Prevotella.genogroup.3	Megasphaera.sp..type.2	0.447781085968018	3.79662912702689e-05
Prevotella.genogroup.3	BVAB3	0.504630506038666	8.61643234095766e-07
Prevotella.genogroup.3	Porphyromonas	0.407800018787384	0.000289196519407232
Prevotella.genogroup.3	Prevotella.genogroup.4	0.330432236194611	0.0084894601566992
Prevotella.genogroup.3	Candidate.Division.TM7.vaginal	0.32214418053627	0.011307977728826
Prevotella.genogroup.3	Bacteroides.Porphyromonas	0.517340004444122	3.21125534156806e-07
Prevotella.genogroup.3	Mobiluncus.mulieris	0.348946630954742	0.00402487475450934
Veillonella.montpellierensis	Streptococcus.mitis.oralis	0.325919151306152	0.00986197609869068
Veillonella.montpellierensis	Lactobacillus.gasseri	0.299238801002502	0.0238488692055946
Fusobacterium.nucleatum	Porphyromonas.asaccharolytica	0.308156907558441	0.0176798012905408
Fusobacterium.nucleatum	Porphyromonas	0.288318544626236	0.0335511940936854
Fusobacterium.nucleatum	Porphyromonas.sp..type.1	0.348954945802689	0.00402487475450934
Dialister.sp..type.2	Lactobacillus.jensenii	-0.287059873342514	0.0348172296836397
Dialister.sp..type.2	Prevotella.buccalis	0.356228172779083	0.00294102653323377
Dialister.sp..type.2	Prevotella.genogroup.4	0.350498646497726	0.0037646569372989
Dialister.sp..type.2	Mobiluncus.curtisii	0.281261414289474	0.0416348314470663
Dialister.sp..type.2	Peptoniphilus.lacrimalis	0.276377618312836	0.0483002917850319
Mycoplasma.hominis	Gemella.haemolysans	0.457492768764496	2.18172517302537e-05
Mycoplasma.hominis	Megasphaera.sp..type.2	0.316520065069199	0.0138951521452885
Mycoplasma.hominis	Bifidobacterium.breve	0.358402460813522	0.00268623625156913
Mycoplasma.hominis	Mycoplasma	0.420455455780029	0.000155864953417033
Lactobacillus.jensenii	Lactobacillus.crispatus	0.483684837818146	3.80516553184136e-06
Lactobacillus.jensenii	BVAB3	-0.288856863975525	0.0330928560847983
Lactobacillus.jensenii	Lactobacillus.gasseri	0.477483332157135	5.77974951921666e-06
Lactobacillus.jensenii	Lactobacillus	0.33892035484314	0.00600838238983612
Lactobacillus.jensenii	Anaerococcus.vaginalis	0.293958187103271	0.028006382148073
Lactobacillus.jensenii	Megasphaera.micronuciformis	0.304898768663406	0.0196905618061455
Lactobacillus.jensenii	Lactobacillus.coleohominis	0.357767999172211	0.00274844990723331
Lactobacillus.jensenii	Lactobacillus.vaginalis	0.378583490848541	0.00110967669699169
Porphyromonas.asaccharolytica	Prevotella.buccalis	0.376785457134247	0.00119644361932264
Porphyromonas.asaccharolytica	Porphyromonas	0.314206749200821	0.01477941363389
Porphyromonas.asaccharolytica	Lactobacillus	-0.292148321866989	0.0292802520387484
Porphyromonas.asaccharolytica	Porphyromonas.sp..type.1	0.39517742395401	0.000551504489370498
Porphyromonas.asaccharolytica	Porphyromonas.bennonis	0.309307128190994	0.016893358539633
Lactobacillus.crispatus	Lactobacillus.gasseri	0.434392422437668	7.67123221573755e-05
Lactobacillus.crispatus	Lactobacillus.coleohominis	0.386252075433731	0.000821702038313079
Lactobacillus.crispatus	Lactobacillus.vaginalis	0.326824694871902	0.00957711373102334
Gemella.haemolysans	Dialister.micraerophilus	0.354031771421432	0.00324922306710148
Gemella.haemolysans	Anaerococcus.prevotii.tetradius	0.385817021131516	0.000836498852442952
Gemella.haemolysans	Arcanobacterium.phocae	0.313525050878525	0.0150770758004506
Megasphaera.sp..type.2	BVAB3	0.387389719486237	0.000776578836869781
Megasphaera.sp..type.2	Porphyromonas	0.303784906864166	0.0204492386381448
Megasphaera.sp..type.2	Prevotella.genogroup.4	0.29944059252739	0.0237172688460945
Megasphaera.sp..type.2	Bacteroides.Porphyromonas	0.365007281303406	0.00203251702605924
Megasphaera.sp..type.2	Eubacteriaceae.Lachnospiraceae	0.301836133003235	0.0219162286725198
Prevotella.buccalis	Peptoniphilus.lacrimalis	0.364429801702499	0.00206469625703091
Dialister.micraerophilus	Anaerococcus.prevotii.tetradius	0.283500611782074	0.0387029664379484
Peptostreptococcus	Anaerococcus.prevotii.tetradius	0.431357502937317	8.6681520174926e-05
Peptostreptococcus	Sutterella	0.275219589471817	0.0499940607992984
BVAB3	Porphyromonas	0.549666345119476	1.98889533279646e-08
BVAB3	Bacteroides.Porphyromonas	0.524227857589722	1.86066391109445e-07
BVAB3	Lachnospiraceae	0.333940267562866	0.00728767892587485
BVAB3	Mobiluncus.mulieris	0.383536905050278	0.000920875719205214
Prevotella	Porphyromonas	0.278953731060028	0.0451373696264441
Prevotella	Bacteroides.Porphyromonas	0.291658610105515	0.029780496904385
Porphyromonas	Candidate.Division.TM7.vaginal	0.344085842370987	0.00484081064407657
Porphyromonas	Bacteroides.Porphyromonas	0.729511976242065	0
Porphyromonas	Mobiluncus.mulieris	0.363532304763794	0.00214142498570666
Porphyromonas	Porphyromonas.sp..type.1	0.316033601760864	0.0140993850486774
Porphyromonas	Porphyromonas.bennonis	0.298910200595856	0.0241051271990791
Anaerococcus.prevotii.tetradius	Peptoniphilus.harei	0.278322458267212	0.0459122771970008
Anaerococcus.prevotii.tetradius	Atopobium.minutum	0.288695782423019	0.0332209870082268
Bifidobacterium.breve	Corynebacterium	0.284709006547928	0.0375181642909661
Bifidobacterium.breve	Lactobacillus.kalixensis	0.374519020318985	0.00129662138667206
Sneathia	Peptostreptococcus.stomatis	0.336877763271332	0.00641711733332625
Sneathia	Peptoniphilus.lacrimalis	0.292554348707199	0.0289551433109517
Sneathia	Campylobacter.ureolyticus	0.327619820833206	0.00939842105196538
Sneathia	Actinobacteridae	0.306737780570984	0.0186064310787506
Sneathia	Rhizobiales	0.323962867259979	0.0105049722034329
Streptococcus.mitis.oralis	Streptococcus.anginosus	0.285809427499771	0.0364631658528428
Streptococcus.mitis.oralis	Escherichia.coli	0.365677386522293	0.00198249244968939
Streptococcus.mitis.oralis	Lactobacillales	0.35186293721199	0.00355395433799295
Streptococcus.mitis.oralis	Ureaplasma.parvum.urealyticum	0.326729863882065	0.00957711373102334
Streptococcus.mitis.oralis	Streptococcus.gallolyticus	0.320446580648422	0.0120225913876431
Streptococcus.mitis.oralis	Actinobaculum.massiliense	0.364429444074631	0.00206469625703091
Streptococcus.mitis.oralis	Actinomycineae.Micrococcineae	0.320446580648422	0.0120225913876431
Streptococcus.mitis.oralis	Streptococcus	0.364429444074631	0.00206469625703091
Streptococcus.mitis.oralis	Streptococcus.parasanguinis	0.326729863882065	0.00957711373102334
Lactobacillus.gasseri	Lactobacillus.coleohominis	0.456078737974167	2.34743971121649e-05
Lactobacillus.gasseri	Lactobacillus.vaginalis	0.465770721435547	1.27292969604378e-05
Lactobacillus.gasseri	Raoultella.planticola	0.302832722663879	0.0210938634955306
Bacteroides.Porphyromonas	Mobiluncus.mulieris	0.297855168581009	0.0247626055976372
Bacteroides.Porphyromonas	Porphyromonas.bennonis	0.275764763355255	0.0492027365742514
Fusobacterium.gonidiaformans	Clostridiales.Family.XI..Incertae.Sedis	0.361143350601196	0.00236267606086922
Fusobacterium.gonidiaformans	Eubacterium	0.381206870079041	0.000975158141936826
Lachnospiraceae	Peptostreptococcus.stomatis	0.278393119573593	0.045894074385525
Lachnospiraceae	Candidatus.Peptoniphilus.massiliensis	0.515794634819031	3.59195489295867e-07
Lachnospiraceae	Moryella.indoligenes	0.314905673265457	0.0143962863606004
Lachnospiraceae	Bacteroides.coagulans	0.420236587524414	0.000156741288192541
Lachnospiraceae	Ruminococcaceae	0.293188035488129	0.028304857657232
Sutterella.wadsworthensis	Corynebacterium	0.33748060464859	0.00635223246459678
Sutterella.wadsworthensis	Eubacteriaceae.Ruminococcaceae	0.431456625461578	8.6681520174926e-05
Sutterella.wadsworthensis	Bacteroides.faecis	0.431456625461578	8.6681520174926e-05
Sutterella.wadsworthensis	Bilophila.wadsworthia	0.431456625461578	8.6681520174926e-05
Sutterella.wadsworthensis	Bifidobacterium	0.295208752155304	0.0267763156284495
Sutterella.wadsworthensis	Eubacterium	0.45499062538147	2.47065129841987e-05
Sutterella.wadsworthensis	Bacteroides.stercoris	0.431456625461578	8.6681520174926e-05
Mobiluncus.curtisii	Prevotella.genogroup.7	0.284891217947006	0.0374234562098459
Mobiluncus.curtisii	Candidatus.Peptoniphilus.massiliensis	0.518578052520752	2.94434535732488e-07
Mobiluncus.curtisii	Porphyromonas.endodontalis	0.293188035488129	0.028304857657232
Mobiluncus.curtisii	Moryella.indoligenes	0.314905673265457	0.0143962863606004
Mobiluncus.curtisii	Prevotella.intermedia	0.293188035488129	0.028304857657232
Mobiluncus.curtisii	Actinomyces.neuii	0.298617452383041	0.0241997882383455
Mobiluncus.curtisii	Prevotella.genogroup.6	0.293188035488129	0.028304857657232
Mobiluncus.curtisii	Dialister.pneumosintes	0.293188035488129	0.028304857657232
Mobiluncus.curtisii	Slackia.exigua	0.298617452383041	0.0241997882383455
Mobiluncus.mulieris	Peptoniphilus	0.30945160984993	0.0168391821874309
Mobiluncus.mulieris	Sutterella	0.284703105688095	0.0375181642909661
Mobiluncus.mulieris	Peptostreptococcus.stomatis	0.325774163007736	0.00989186952659899
Mobiluncus.mulieris	Eubacterium	0.321294903755188	0.011699300737314
Mobiluncus.mulieris	Actinomycetaceae	0.345094531774521	0.00465047326714637
Mobiluncus.mulieris	Streptococcus.gallolyticus	0.297495275735855	0.0248646845564064
Mobiluncus.mulieris	Haemophilus.pittmaniae	0.303445190191269	0.020681089669347
Mobiluncus.mulieris	Actinomycineae.Micrococcineae	0.297495275735855	0.0248646845564064
Peptoniphilus	Sutterella	0.315707832574844	0.0142128152915595
Peptoniphilus	Atopobium.minutum	0.351854413747787	0.00355395433799295
Lactobacillus	Pseudomonadaceae	0.395936220884323	0.000542020316984711
Lactobacillus	Aerococcus	0.358812540769577	0.0026434059400942
Streptococcus.anginosus	Anaerococcus.vaginalis	0.324055224657059	0.0104973886385589
Streptococcus.anginosus	Porphyromonas.uenonis	0.571018934249878	3.10632046162537e-09
Streptococcus.anginosus	Porphyromonas.bennonis	0.324055224657059	0.0104973886385589
Streptococcus.anginosus	Ruminococcus.obeum	0.312064230442047	0.0157801778226367
Streptococcus.anginosus	Clostridiales.Family.XI..Incertae.Sedis	0.423611968755722	0.000131532122310232
Streptococcus.anginosus	Atopobium	0.295208752155304	0.0267763156284495
Streptococcus.anginosus	Dialister	0.312064230442047	0.0157801778226367
Streptococcus.anginosus	Actinobaculum.massiliense	0.439301311969757	5.70121021807848e-05
Streptococcus.anginosus	Streptococcus	0.439301311969757	5.70121021807848e-05
Anaerococcus.vaginalis	Finegoldia.magna	0.341581255197525	0.00536530682347091
Anaerococcus.vaginalis	Atopobium.minutum	0.448295056819916	3.79104018362794e-05
Anaerococcus.vaginalis	Dialister.propionicifaciens	0.328817278146744	0.00900135515562869
Anaerococcus.vaginalis	Anaerococcus	0.351316273212433	0.00363312780537498
Anaerococcus.vaginalis	Porphyromonas.uenonis	0.327187806367874	0.00951483942450627
Anaerococcus.vaginalis	Prevotella.genogroup.7	0.44101282954216	5.40212359312342e-05
Anaerococcus.vaginalis	Eubacteriaceae.Ruminococcaceae	0.417154461145401	0.000177964408729089
Anaerococcus.vaginalis	Bacteroides.faecis	0.417154461145401	0.000177964408729089
Anaerococcus.vaginalis	Actinomyces	0.334068328142166	0.00727162731166152
Anaerococcus.vaginalis	Bilophila.wadsworthia	0.417154461145401	0.000177964408729089
Anaerococcus.vaginalis	Bifidobacterium	0.283581554889679	0.0387029664379484
Anaerococcus.vaginalis	Bacteroides.stercoris	0.417154461145401	0.000177964408729089
Anaerococcus.vaginalis	Actinomyces.neuii	0.402769833803177	0.000374555408646265
Anaerococcus.vaginalis	Actinobaculum.massiliense	0.395577520132065	0.000542634916684393
Anaerococcus.vaginalis	Slackia.exigua	0.402769833803177	0.000374555408646265
Anaerococcus.vaginalis	Streptococcus	0.395577520132065	0.000542634916684393
Finegoldia.magna	Sutterella	0.294287860393524	0.0277103359705107
Finegoldia.magna	Dialister.propionicifaciens	0.275433778762817	0.0497052264145243
Finegoldia.magna	Escherichia.coli	0.336859822273254	0.00641711733332625
Finegoldia.magna	Porphyromonas.uenonis	0.27927827835083	0.044688411724837
Sutterella	Atopobium.minutum	0.281332820653915	0.04161725436472
Sutterella	Porphyromonas.bennonis	0.282875597476959	0.0394136788542766
Sutterella	Rhizobiales	0.318689495325089	0.0129386131492206
Peptostreptococcus.stomatis	Porphyromonas.sp..type.1	0.327727049589157	0.00938656963874167
Peptostreptococcus.stomatis	Corynebacterium	0.276387125253677	0.0483002917850319
Peptostreptococcus.stomatis	Porphyromonas.endodontalis	0.374519020318985	0.00129662138667206
Peptostreptococcus.stomatis	Prevotella.intermedia	0.374519020318985	0.00129662138667206
Peptostreptococcus.stomatis	Rhizobiales	0.498723030090332	1.29418396038509e-06
Peptostreptococcus.stomatis	Eubacterium	0.381206870079041	0.000975158141936826
Peptostreptococcus.stomatis	Streptococcus.gallolyticus	0.347767651081085	0.00415771612221771
Peptostreptococcus.stomatis	Prevotella.genogroup.6	0.374519020318985	0.00129662138667206
Peptostreptococcus.stomatis	Actinomycineae.Micrococcineae	0.347767651081085	0.00415771612221771
Peptostreptococcus.stomatis	Dialister.pneumosintes	0.374519020318985	0.00129662138667206
Coriobacteriaceae	Pseudomonadaceae	0.293718159198761	0.0282043252741603
Coriobacteriaceae	Actinobacteridae	0.446262568235397	3.94413712378915e-05
Coriobacteriaceae	Dialister	0.383194983005524	0.000932924472477717
Clostridiales	Clostridium.colicanis	0.345094531774521	0.00465047326714637
Clostridiales	Actinomycetaceae	0.327244818210602	0.00951483942450627
Clostridiales	Fusobacterium	0.333194732666016	0.00751333354614265
Peptoniphilus.harei	Escherichia.coli	0.315198600292206	0.0143859074734571
Peptoniphilus.harei	Bifidobacterium	0.280478626489639	0.0427963881941052
Atopobium.minutum	Anaerococcus	0.337034165859222	0.00641281524795737
Atopobium.minutum	Prevotella.genogroup.7	0.422826021909714	0.000135884894788031
Atopobium.minutum	Megasphaera.micronuciformis	0.309879571199417	0.0168288455812035
Atopobium.minutum	Enterococcus.durans.faecalis.faecium	0.315626412630081	0.0142128152915595
Atopobium.minutum	Bifidobacterium.bifidum	0.309879571199417	0.0168288455812035
Atopobium.minutum	Atopobium	0.392092615365982	0.000628196252059334
Atopobium.minutum	Dialister	0.392153561115265	0.000628196252059334
Atopobium.minutum	Actinomyces.neuii	0.582334518432617	1.12853390715116e-09
Atopobium.minutum	Anaerococcus.prevotii	0.572294235229492	2.79376008438526e-09
Atopobium.minutum	Slackia.exigua	0.582334518432617	1.12853390715116e-09
Dialister.propionicifaciens	Escherichia.coli	0.314105898141861	0.0147976160910622
Dialister.propionicifaciens	Eubacteriaceae.Ruminococcaceae	0.309476256370544	0.0168391821874309
Dialister.propionicifaciens	Bacteroides.faecis	0.309476256370544	0.0168391821874309
Dialister.propionicifaciens	Bilophila.wadsworthia	0.309476256370544	0.0168391821874309
Dialister.propionicifaciens	Bacteroides.stercoris	0.309476256370544	0.0168391821874309
Dialister.propionicifaciens	Lactobacillus.kalixensis	0.276899814605713	0.047680745592973
Dialister.propionicifaciens	Ruminococcaceae	0.298617452383041	0.0241997882383455
Dialister.propionicifaciens	Dialister.Megasphaera	0.293188035488129	0.028304857657232
Escherichia.coli	Campylobacter.ureolyticus	0.326508909463882	0.00963877929408137
Escherichia.coli	Eubacteriaceae.Ruminococcaceae	0.562254011631012	6.176916353885e-09
Escherichia.coli	Megasphaera.micronuciformis	0.315626412630081	0.0142128152915595
Escherichia.coli	Streptococcus.agalactiae	0.414371192455292	0.000207310565184685
Escherichia.coli	Bacteroides.faecis	0.562254011631012	6.176916353885e-09
Escherichia.coli	Actinomyces	0.495417565107346	1.62662063070985e-06
Escherichia.coli	Lactobacillus.vaginalis	0.309879571199417	0.0168288455812035
Escherichia.coli	Bilophila.wadsworthia	0.562254011631012	6.176916353885e-09
Escherichia.coli	Bifidobacterium	0.392092615365982	0.000628196252059334
Escherichia.coli	Rhizobiales	0.399222701787949	0.00045292830188235
Escherichia.coli	Bacteroides.stercoris	0.562254011631012	6.176916353885e-09
Escherichia.coli	Ureaplasma.parvum.urealyticum	0.572294235229492	2.79376008438526e-09
Escherichia.coli	Streptococcus.gallolyticus	0.582334518432617	1.12853390715116e-09
Escherichia.coli	Actinomycineae.Micrococcineae	0.582334518432617	1.12853390715116e-09
Escherichia.coli	Streptococcus.parasanguinis	0.572294235229492	2.79376008438526e-09
Peptoniphilus.lacrimalis	Moryella.indoligenes	0.309476256370544	0.0168391821874309
Peptoniphilus.lacrimalis	Rhizobiales	0.412854760885239	0.000225309467667443
Anaerococcus	Actinomyces.neuii	0.317486673593521	0.0134994648593103
Anaerococcus	Ruminococcaceae	0.31181725859642	0.0157801778226367
Anaerococcus	Rhodopseudomonas.palustris	0.283470243215561	0.0387029664379484
Anaerococcus	Actinobaculum.massiliense	0.3288254737854	0.00900135515562869
Anaerococcus	Slackia.exigua	0.317486673593521	0.0134994648593103
Anaerococcus	Streptococcus	0.3288254737854	0.00900135515562869
Porphyromonas.uenonis	Porphyromonas.bennonis	0.33714497089386	0.00640376583205395
Porphyromonas.uenonis	Clostridiales.Family.XI..Incertae.Sedis	0.439301311969757	5.70121021807848e-05
Porphyromonas.uenonis	Atopobium	0.306445717811584	0.0186711750405428
Porphyromonas.uenonis	Actinobaculum.massiliense	0.431456625461578	8.6681520174926e-05
Porphyromonas.uenonis	Streptococcus	0.431456625461578	8.6681520174926e-05
delta.epsilon.subdivisions	Porphyromonas.bennonis	0.283581554889679	0.0387029664379484
delta.epsilon.subdivisions	Rhodopseudomonas.palustris	0.697904169559479	0
Campylobacter.ureolyticus	Eubacteriaceae.Ruminococcaceae	0.31181725859642	0.0157801778226367
Campylobacter.ureolyticus	Streptococcus.agalactiae	0.315415680408478	0.0142971237438486
Campylobacter.ureolyticus	Bacteroides.faecis	0.31181725859642	0.0157801778226367
Campylobacter.ureolyticus	Bilophila.wadsworthia	0.31181725859642	0.0157801778226367
Campylobacter.ureolyticus	Eubacterium	0.3288254737854	0.00900135515562869
Campylobacter.ureolyticus	Bacteroides.stercoris	0.31181725859642	0.0157801778226367
Campylobacter.ureolyticus	Streptococcus.gallolyticus	0.27780082821846	0.0464031706142046
Campylobacter.ureolyticus	Ruminococcaceae	0.317486673593521	0.0134994648593103
Campylobacter.ureolyticus	Actinomycineae.Micrococcineae	0.27780082821846	0.0464031706142046
Campylobacter.ureolyticus	Delftia	0.300478458404541	0.0228569939564135
Pseudomonadaceae	Aerococcus	0.460559368133545	1.78744785632172e-05
Pseudomonadaceae	Bifidobacterium.bifidum	0.47710120677948	5.86713629735502e-06
Pseudomonadaceae	Corynebacterineae	0.297611474990845	0.0248646845564064
Pseudomonadaceae	Prevotella.Ruminococcus	0.297611474990845	0.0248646845564064
Porphyromonas.sp..type.1	Eubacteriaceae.Lachnospiraceae	0.287301421165466	0.0346577065139908
Porphyromonas.sp..type.1	Porphyromonas.bennonis	0.339147567749023	0.00596770747583351
Porphyromonas.sp..type.1	Clostridiales.Family.XI..Incertae.Sedis	0.300478458404541	0.0228569939564135
Porphyromonas.sp..type.1	Eubacterium	0.27780082821846	0.0464031706142046
Corynebacterium	Eubacteriaceae.Ruminococcaceae	0.381192862987518	0.000975158141936826
Corynebacterium	Bacteroides.faecis	0.381192862987518	0.000975158141936826
Corynebacterium	Bilophila.wadsworthia	0.381192862987518	0.000975158141936826
Corynebacterium	Eubacterium	0.417154461145401	0.000177964408729089
Corynebacterium	Bacteroides.stercoris	0.381192862987518	0.000975158141936826
Corynebacterium	Lactobacillus.kalixensis	0.409962147474289	0.000261803734938229
Clostridium.colicanis	Bifidobacteriaceae	0.361143350601196	0.00236267606086922
Prevotella.genogroup.7	Actinomyces.neuii	0.387894690036774	0.000759724584616284
Prevotella.genogroup.7	Slackia.exigua	0.387894690036774	0.000759724584616284
Eubacteriaceae.Lachnospiraceae	Porphyromonas.bennonis	0.371388405561447	0.00151249998275113
Eubacteriaceae.Lachnospiraceae	Lactobacillus.kalixensis	0.489032477140427	2.58027812302245e-06
Eubacteriaceae.Ruminococcaceae	Megasphaera.micronuciformis	0.582334518432617	1.12853390715116e-09
Eubacteriaceae.Ruminococcaceae	Streptococcus.agalactiae	0.387894690036774	0.000759724584616284
Eubacteriaceae.Ruminococcaceae	Bacteroides.faecis	1	0
Eubacteriaceae.Ruminococcaceae	Actinomyces	0.447145968675613	3.79662912702689e-05
Eubacteriaceae.Ruminococcaceae	Bilophila.wadsworthia	1	0
Eubacteriaceae.Ruminococcaceae	Bifidobacterium	0.710148096084595	0
Eubacteriaceae.Ruminococcaceae	Bacteroides.stercoris	1	0
Megasphaera.micronuciformis	Bacteroides.faecis	0.582334518432617	1.12853390715116e-09
Megasphaera.micronuciformis	Bifidobacterium.bifidum	0.304132729768753	0.0202691678985022
Megasphaera.micronuciformis	Bilophila.wadsworthia	0.582334518432617	1.12853390715116e-09
Megasphaera.micronuciformis	Bifidobacterium	0.820018410682678	0
Megasphaera.micronuciformis	Bacteroides.stercoris	0.582334518432617	1.12853390715116e-09
Megasphaera.micronuciformis	Dialister	0.385084450244904	0.000851451240020824
Megasphaera.micronuciformis	Anaerococcus.prevotii	0.562254011631012	6.176916353885e-09
Mycoplasma	Bacillales	0.414637476205826	0.000205505202158409
Mycoplasma	Eubacterium	0.381206870079041	0.000975158141936826
Mycoplasma	Anaerococcus.prevotii	0.374519020318985	0.00129662138667206
Streptococcus.agalactiae	Bacteroides.faecis	0.387894690036774	0.000759724584616284
Streptococcus.agalactiae	Actinomyces	0.300194203853607	0.023061677740907
Streptococcus.agalactiae	Bilophila.wadsworthia	0.387894690036774	0.000759724584616284
Streptococcus.agalactiae	Bacteroides.stercoris	0.387894690036774	0.000759724584616284
Streptococcus.agalactiae	Streptococcus.gallolyticus	0.347767651081085	0.00415771612221771
Streptococcus.agalactiae	Actinomycineae.Micrococcineae	0.347767651081085	0.00415771612221771
Bacteroides.faecis	Actinomyces	0.447145968675613	3.79662912702689e-05
Bacteroides.faecis	Bilophila.wadsworthia	1	0
Bacteroides.faecis	Bifidobacterium	0.710148096084595	0
Bacteroides.faecis	Bacteroides.stercoris	1	0
Aerococcus	Bifidobacterium.bifidum	0.326860904693604	0.00957711373102334
Aerococcus	Rhodopseudomonas.palustris	0.304046869277954	0.0202849564767703
Aerococcus	Actinobaculum.massiliense	0.276899814605713	0.047680745592973
Aerococcus	Anaerococcus.prevotii	0.314905673265457	0.0143962863606004
Aerococcus	Streptococcus	0.276899814605713	0.047680745592973
Enterococcus.durans.faecalis.faecium	Atopobium	0.406474620103836	0.000306249503063263
Enterococcus.durans.faecalis.faecium	Lactobacillales	0.572294235229492	2.79376008438526e-09
Porphyromonas.bennonis	Clostridiales.Family.XI..Incertae.Sedis	0.388385206460953	0.000759724584616284
Porphyromonas.bennonis	Atopobium	0.278430312871933	0.045894074385525
Lactobacillus.coleohominis	Lactobacillus.vaginalis	0.500220060348511	1.18813575283872e-06
Lactobacillus.coleohominis	Bifidobacterium.bifidum	0.500063896179199	1.18813575283872e-06
Lactobacillus.coleohominis	Dialister	0.30630287528038	0.0187299858666266
Lactobacillus.coleohominis	Ureaplasma.parvum.urealyticum	0.439301311969757	5.70121021807848e-05
Lactobacillus.coleohominis	Rhizobacter.dauci	0.447145968675613	3.79662912702689e-05
Lactobacillus.coleohominis	Anaerococcus.prevotii	0.45499062538147	2.47065129841987e-05
Lactobacillus.coleohominis	Streptococcus.parasanguinis	0.439301311969757	5.70121021807848e-05
Prevotella.bergensis	Bacillales	0.309879571199417	0.0168288455812035
Prevotella.bergensis	Ruminococcus.obeum	0.406474620103836	0.000306249503063263
Prevotella.bergensis	Pelomonas.aquatica	0.309879571199417	0.0168288455812035
Prevotella.bergensis	Dialister	0.406474620103836	0.000306249503063263
Actinomyces	Bilophila.wadsworthia	0.447145968675613	3.79662912702689e-05
Actinomyces	Bifidobacterium	0.306445717811584	0.0186711750405428
Actinomyces	Rhizobiales	0.284209847450256	0.0380590761796745
Actinomyces	Bacteroides.stercoris	0.447145968675613	3.79662912702689e-05
Actinomyces	Streptococcus.gallolyticus	0.423611968755722	0.000131532122310232
Actinomyces	Actinomycineae.Micrococcineae	0.423611968755722	0.000131532122310232
Lactobacillus.vaginalis	Ureaplasma.parvum.urealyticum	0.562254011631012	6.176916353885e-09
Lactobacillus.vaginalis	Rhizobacter.dauci	0.572294235229492	2.79376008438526e-09
Lactobacillus.vaginalis	Raoultella.planticola	0.582334518432617	1.12853390715116e-09
Lactobacillus.vaginalis	Streptococcus.parasanguinis	0.562254011631012	6.176916353885e-09
Bifidobacteriaceae	Moryella.indoligenes	0.381206870079041	0.000975158141936826
Bifidobacteriaceae	Streptococcus.gallolyticus	0.347767651081085	0.00415771612221771
Bifidobacteriaceae	Actinomycineae.Micrococcineae	0.347767651081085	0.00415771612221771
Bifidobacteriaceae	Delftia	0.374519020318985	0.00129662138667206
Megasphaera	Eubacterium.Megasphaera	0.395577520132065	0.000542634916684393
Megasphaera	Streptococcus.gallolyticus	0.381192862987518	0.000975158141936826
Megasphaera	Actinomycineae.Micrococcineae	0.381192862987518	0.000975158141936826
Megasphaera	Corynebacterineae	0.417154461145401	0.000177964408729089
Megasphaera	Prevotella.Ruminococcus	0.417154461145401	0.000177964408729089
Candidatus.Peptoniphilus.massiliensis	Moryella.indoligenes	0.582334518432617	1.12853390715116e-09
Candidatus.Peptoniphilus.massiliensis	Bacteroides.coagulans	0.392153561115265	0.000628196252059334
Bacillales	Eubacterium	0.562254011631012	6.176916353885e-09
Porphyromonas.endodontalis	Prevotella.intermedia	1	0
Porphyromonas.endodontalis	Prevotella.genogroup.6	1	0
Porphyromonas.endodontalis	Dialister.pneumosintes	1	0
Asticcacaulis.excentricus	Lactobacillus.kalixensis	0.497765213251114	1.3747886916501e-06
Asticcacaulis.excentricus	Raoultella.planticola	0.489032477140427	2.58027812302245e-06
Ruminococcus.obeum	Dialister	0.5	1.18813575283872e-06
Bifidobacterium.bifidum	Dialister	0.385084450244904	0.000851451240020824
Bifidobacterium.bifidum	Actinobaculum.massiliense	0.582334518432617	1.12853390715116e-09
Bifidobacterium.bifidum	Anaerococcus.prevotii	0.562254011631012	6.176916353885e-09
Bifidobacterium.bifidum	Streptococcus	0.582334518432617	1.12853390715116e-09
Bilophila.wadsworthia	Bifidobacterium	0.710148096084595	0
Bilophila.wadsworthia	Bacteroides.stercoris	1	0
Prevotella.intermedia	Prevotella.genogroup.6	1	0
Prevotella.intermedia	Dialister.pneumosintes	1	0
Actinobacteridae	Rhizobiales	0.325659662485123	0.00990846085407918
Actinobacteridae	Streptococcus.gallolyticus	0.480299770832062	4.76201596506287e-06
Actinobacteridae	Actinomycineae.Micrococcineae	0.480299770832062	4.76201596506287e-06
Bifidobacterium	Bacteroides.stercoris	0.710148096084595	0
Rhizobiales	Streptococcus.gallolyticus	0.697904169559479	0
Rhizobiales	Actinomycineae.Micrococcineae	0.697904169559479	0
Bacteroides.coagulans	Ruminococcaceae	0.710148096084595	0
Dialister	Anaerococcus.prevotii	0.697904169559479	0
Ureaplasma.parvum.urealyticum	Streptococcus.parasanguinis	1	0
Streptococcus.gallolyticus	Actinomycineae.Micrococcineae	1	0
Actinomyces.neuii	Slackia.exigua	1	0
Prevotella.genogroup.6	Dialister.pneumosintes	1	0
Actinobaculum.massiliense	Streptococcus	1	0
Corynebacterineae	Prevotella.Ruminococcus	1	0
