# Supplementary material for: Trios—promising in silico biomarkers for differentiating the effect of disease on the human microbiome network
Source: Sci Rep. 2017 Oct 16;7:13259. doi: 10.1038/s41598-017-12959-3 (PMC5643543; doi:10.1038/s41598-017-12959-3)
Supplement: Supplementary file 1 — Supplementary Data [file 41598_2017_12959_MOESM1_ESM.zip › Trios-Code&Demo/CCFDR/SIN-network/Vaginal-Healthy.txt]

Lactobacillus.iners	Lactobacillus.crispatus	-0.774657011032104	0
Lactobacillus.crispatus	Gardnerella.vaginalis	-0.276087254285812	0.0308807692895078
Lactobacillus.crispatus	Aerococcus.christensenii	-0.31938299536705	0.00755071604334437
Lactobacillus.crispatus	Clostridiales	0.280543506145477	0.0271320258613523
Prevotella.bivia	Gardnerella.vaginalis	0.294712722301483	0.0171698591075007
Prevotella.bivia	Atopobium.vaginae	0.356953114271164	0.00187272760203443
Prevotella.bivia	Finegoldia.magna	0.409028083086014	0.000212782310617586
Prevotella.bivia	Dialister.micraerophilus	0.501317322254181	1.12394408382341e-06
Prevotella.bivia	Peptostreptococcus	0.444279670715332	3.28692482972969e-05
Prevotella.bivia	Staphylococcus	0.312492609024048	0.00952436593108962
Prevotella.bivia	Anaerococcus.prevotii.tetradius	0.277584105730057	0.0296691495589349
Prevotella.bivia	Streptococcus.agalactiae	0.269665747880936	0.0371183093746809
Prevotella.bivia	Prevotella.melaninogenica	0.428411900997162	7.8775295311458e-05
Prevotella.bivia	Mycoplasma.hominis	0.428831398487091	7.71330726052894e-05
Prevotella.bivia	Streptococcus.anginosus	0.352621138095856	0.00224775492260157
Prevotella.bivia	Anaerococcus.vaginalis	0.267566800117493	0.0396388062276905
Prevotella.bivia	Dialister.propionicifaciens	0.274324744939804	0.0325939088383263
Prevotella.bivia	Peptoniphilus.harei	0.276806652545929	0.0302720398002069
Prevotella.bivia	Veillonella.atypica.parvula	0.345270872116089	0.00295141867319374
Prevotella.bivia	Prevotella.genogroup.6	0.258854866027832	0.0496744297750802
Prevotella.bivia	Bifidobacterium.breve	0.258854866027832	0.0496744297750802
Prevotella.bivia	Atopobium.minutum	0.258854866027832	0.0496744297750802
Gardnerella.vaginalis	Atopobium.vaginae	0.706216037273407	0
Gardnerella.vaginalis	Prevotella.amnii	0.384382158517838	0.000586871263780867
Gardnerella.vaginalis	Aerococcus.christensenii	0.389878332614899	0.00046535664216929
Gardnerella.vaginalis	Eggerthella.sp..type.1	0.399960875511169	0.000317940113250765
Gardnerella.vaginalis	Prevotella.timonensis	0.261286377906799	0.047020829190706
Gardnerella.vaginalis	Finegoldia.magna	0.432277619838715	6.39705064585707e-05
Gardnerella.vaginalis	Dialister.micraerophilus	0.524365544319153	2.34219041087375e-07
Gardnerella.vaginalis	Peptostreptococcus	0.325718313455582	0.00602437761065899
Gardnerella.vaginalis	Anaerococcus.prevotii.tetradius	0.285006761550903	0.0235463353922927
Gardnerella.vaginalis	Veillonella.montpellierensis	0.286422789096832	0.0224784825536007
Gardnerella.vaginalis	Anaerococcus	0.30418598651886	0.0125453157379118
Gardnerella.vaginalis	Mycoplasma.hominis	0.314683258533478	0.00893967691053071
Gardnerella.vaginalis	Dialister.sp..type.2	0.31103515625	0.0100247650069708
Gardnerella.vaginalis	Actinomyces.neuii	0.26045149564743	0.0474458830239595
Gardnerella.vaginalis	Anaerococcus.vaginalis	0.291557878255844	0.0189527127836258
Gardnerella.vaginalis	Dialister.propionicifaciens	0.289590388536453	0.0202334079358955
Gardnerella.vaginalis	Peptoniphilus.harei	0.293784856796265	0.0176426629864505
Gardnerella.vaginalis	Bacteroides	0.266090571880341	0.0406222542648595
Atopobium.vaginae	Leptotrichia.amnionii	0.282119184732437	0.0258381020538126
Atopobium.vaginae	Prevotella.amnii	0.359031111001968	0.00173342466316668
Atopobium.vaginae	Aerococcus.christensenii	0.390716433525085	0.00046535664216929
Atopobium.vaginae	Sneathia.sanguinegens	0.33367732167244	0.00452658670868858
Atopobium.vaginae	Eggerthella.sp..type.1	0.355994790792465	0.00195001741324385
Atopobium.vaginae	Prevotella.timonensis	0.31938424706459	0.00755071604334437
Atopobium.vaginae	Finegoldia.magna	0.407215118408203	0.000232756441458708
Atopobium.vaginae	Dialister.micraerophilus	0.489908933639526	2.13994014541728e-06
Atopobium.vaginae	Peptostreptococcus	0.437064588069916	4.92847004344882e-05
Atopobium.vaginae	Staphylococcus	0.273848950862885	0.0330732989673674
Atopobium.vaginae	Veillonella.montpellierensis	0.276216357946396	0.0307820148577634
Atopobium.vaginae	Bacteroides.coagulans	0.312508136034012	0.00952436593108962
Atopobium.vaginae	Anaerococcus	0.427000969648361	8.49559933306023e-05
Atopobium.vaginae	Mycoplasma.hominis	0.380966633558273	0.000673257031652983
Atopobium.vaginae	Parvimonas.micra	0.373221427202225	0.000946431203058999
Atopobium.vaginae	Bifidobacteriaceae	0.270242035388947	0.0364688222924043
Atopobium.vaginae	Streptococcus.anginosus	0.26610341668129	0.0406222542648595
Atopobium.vaginae	Prevotella.buccalis	0.263587474822998	0.0437696804919466
Atopobium.vaginae	Candidatus.Peptoniphilus.massiliensis	0.288409024477005	0.0210578036709711
Atopobium.vaginae	Peptoniphilus	0.281546920537949	0.0263147822813388
Atopobium.vaginae	Anaerococcus.vaginalis	0.361921936273575	0.00153743006495094
Atopobium.vaginae	Dialister.propionicifaciens	0.357553869485855	0.00182671786411278
Atopobium.vaginae	Peptoniphilus.harei	0.375981658697128	0.000841694990051922
Atopobium.vaginae	Corynebacterium	0.315559655427933	0.00865711066727948
Atopobium.vaginae	Bacteroides	0.32560807466507	0.00604291641635236
Fusobacterium.gonidiaformans	Streptococcus.gallolyticus	0.71056455373764	0
Fusobacterium.gonidiaformans	Escherichia.coli	0.26049679517746	0.0474261599945056
Fusobacterium.gonidiaformans	Gemella.haemolysans	0.305065035820007	0.0122185808458292
Fusobacterium.gonidiaformans	Prevotella.melaninogenica	0.389825254678726	0.00046535664216929
Fusobacterium.gonidiaformans	Porphyromonas.asaccharolytica	0.398027122020721	0.000334265495082076
Fusobacterium.gonidiaformans	Veillonella.atypica	0.490003854036331	2.13143399440701e-06
Fusobacterium.gonidiaformans	Fusobacterium.nucleatum	0.71056455373764	0
Fusobacterium.gonidiaformans	Bacteroides.nordii	0.5	1.1770718222337e-06
Fusobacterium.gonidiaformans	Sutterella.wadsworthensis	0.71056455373764	0
Fusobacterium.gonidiaformans	Porphyromonas	0.389825254678726	0.00046535664216929
Fusobacterium.gonidiaformans	Parvimonas.micra	0.271092057228088	0.0355112256288509
Fusobacterium.gonidiaformans	Faecalibacterium.prausnitzii	0.490003854036331	2.13143399440701e-06
Fusobacterium.gonidiaformans	Streptococcus.anginosus	0.350035697221756	0.00244129978937385
Fusobacterium.gonidiaformans	Enterococcus.durans.faecalis.faecium	0.398027122020721	0.000334265495082076
Fusobacterium.gonidiaformans	Prevotella.disiens	0.335759729146957	0.00416448696633359
Fusobacterium.gonidiaformans	Haemophilus	0.5	1.1770718222337e-06
Fusobacterium.gonidiaformans	Eubacterium	0.5	1.1770718222337e-06
Fusobacterium.gonidiaformans	Ruminococcaceae	0.5	1.1770718222337e-06
Fusobacterium.gonidiaformans	Prevotella	0.389825254678726	0.00046535664216929
Fusobacterium.gonidiaformans	Fusobacterium	0.71056455373764	0
Fusobacterium.gonidiaformans	Veillonella.atypica.parvula	0.5	1.1770718222337e-06
Fusobacterium.gonidiaformans	Ruminococcus.obeum	0.71056455373764	0
Fusobacterium.gonidiaformans	Lachnospiraceae.Ruminococcaceae	0.71056455373764	0
Fusobacterium.gonidiaformans	Porphyromonas.somerae	0.71056455373764	0
Fusobacterium.gonidiaformans	Peptostreptococcus.stomatis	0.71056455373764	0
Fusobacterium.gonidiaformans	Bacteroides.stercoris	0.71056455373764	0
Leptotrichia.amnionii	Prevotella.amnii	0.453256905078888	1.98504533652228e-05
Leptotrichia.amnionii	Megasphaera.sp..type.1	0.398696929216385	0.000334265495082076
Leptotrichia.amnionii	Sneathia.sanguinegens	0.492209851741791	1.92458887881138e-06
Leptotrichia.amnionii	Eggerthella.sp..type.1	0.404955893754959	0.00025434374059812
Leptotrichia.amnionii	Prevotella.genogroup.3	0.370108425617218	0.00108697646024687
Leptotrichia.amnionii	BVAB2	0.406838089227676	0.000236385130429685
Leptotrichia.amnionii	Parvimonas.micra	0.519441604614258	3.32618407529379e-07
Leptotrichia.amnionii	Haemophilus	0.299237340688705	0.0147998093337165
Lactobacillus.gasseri	Finegoldia.magna	0.32062429189682	0.00728767077245189
BVAB1	BVAB2	0.268819779157639	0.0381088809936216
BVAB1	Prevotella.buccalis	0.276751607656479	0.0302720398002069
BVAB1	Staphylococcus.haemolyticus	0.377374738454819	0.000789899138801853
BVAB1	BVAB3	0.418393731117249	0.000132369637898163
BVAB1	Candidate.Division.TM7.vaginal	0.418393731117249	0.000132369637898163
BVAB1	Bacteroides.Porphyromonas	0.418393731117249	0.000132369637898163
BVAB1	Bifidobacterium.bifidum	0.377374738454819	0.000789899138801853
Prevotella.amnii	Megasphaera.sp..type.1	0.344227820634842	0.00307949367987828
Prevotella.amnii	Sneathia.sanguinegens	0.4232017993927	0.000103875096967057
Prevotella.amnii	Eggerthella.sp..type.1	0.518711805343628	3.49934830789687e-07
Prevotella.amnii	Prevotella.genogroup.3	0.350734651088715	0.00240306557995988
Prevotella.amnii	Parvimonas.micra	0.512345314025879	5.5276836783271e-07
Prevotella.amnii	BVAB3	0.339951902627945	0.00357620626740774
Prevotella.amnii	Fusobacteriaceae	0.312755763530731	0.00945317217181594
Prevotella.amnii	Sneathia	0.312755763530731	0.00945317217181594
Prevotella.amnii	Candidate.Division.TM7.vaginal	0.339951902627945	0.00357620626740774
Prevotella.amnii	Bacteroides.Porphyromonas	0.339951902627945	0.00357620626740774
Prevotella.amnii	Aerococcus	0.312755763530731	0.00945317217181594
Prevotella.amnii	Megasphaera	0.312755763530731	0.00945317217181594
Prevotella.amnii	Brevibacterium.otitidis	0.319554775953293	0.00751957676365659
Prevotella.amnii	Fusobacterium.periodonticum	0.305956721305847	0.0119507604143109
Aerococcus.christensenii	Finegoldia.magna	0.348528683185577	0.00259623258548186
Aerococcus.christensenii	Dialister.micraerophilus	0.519572854042053	3.30389612525175e-07
Aerococcus.christensenii	Anaerococcus.prevotii.tetradius	0.40178057551384	0.000292762064244176
Aerococcus.christensenii	Veillonella.montpellierensis	0.371004521846771	0.00104487635680457
Aerococcus.christensenii	Streptococcus.agalactiae	0.286435782909393	0.0224784825536007
Aerococcus.christensenii	Anaerococcus	0.311911225318909	0.00972353047992236
Aerococcus.christensenii	Mycoplasma.hominis	0.366038888692856	0.00128416473279299
Aerococcus.christensenii	Streptococcus.anginosus	0.295517355203629	0.0167052475602495
Aerococcus.christensenii	Corynebacterium	0.325474977493286	0.00606697751232659
Megasphaera.sp..type.1	Sneathia.sanguinegens	0.454816460609436	1.81224266482744e-05
Megasphaera.sp..type.1	Prevotella.genogroup.3	0.481130301952362	3.68229702001526e-06
Megasphaera.sp..type.1	BVAB2	0.65282529592514	2.18778184868785e-12
Megasphaera.sp..type.1	Parvimonas.micra	0.321916371583939	0.00696600379719128
Megasphaera.sp..type.1	BVAB3	0.304850727319717	0.012257376218208
Megasphaera.sp..type.1	Fusobacteriaceae	0.292895823717117	0.0181227779737015
Megasphaera.sp..type.1	Sneathia	0.292895823717117	0.0181227779737015
Megasphaera.sp..type.1	Candidate.Division.TM7.vaginal	0.304850727319717	0.012257376218208
Megasphaera.sp..type.1	Bacteroides.Porphyromonas	0.304850727319717	0.012257376218208
Megasphaera.sp..type.1	Aerococcus	0.292895823717117	0.0181227779737015
Megasphaera.sp..type.1	Megasphaera	0.292895823717117	0.0181227779737015
Megasphaera.sp..type.1	Brevibacterium.otitidis	0.274963408708572	0.0319827267751863
Megasphaera.sp..type.1	Fusobacterium.periodonticum	0.298873275518417	0.0149349060558012
Sneathia.sanguinegens	Eggerthella.sp..type.1	0.432820469141006	6.21896013235262e-05
Sneathia.sanguinegens	Prevotella.genogroup.3	0.304878383874893	0.012257376218208
Sneathia.sanguinegens	BVAB2	0.404156595468521	0.000264436266391463
Sneathia.sanguinegens	Parvimonas.micra	0.41751092672348	0.000138469692936179
Sneathia.sanguinegens	BVAB3	0.27705779671669	0.0300628860146362
Sneathia.sanguinegens	Fusobacteriaceae	0.294373899698257	0.0172983775829966
Sneathia.sanguinegens	Sneathia	0.294373899698257	0.0172983775829966
Sneathia.sanguinegens	Candidate.Division.TM7.vaginal	0.27705779671669	0.0300628860146362
Sneathia.sanguinegens	Bacteroides.Porphyromonas	0.27705779671669	0.0300628860146362
Sneathia.sanguinegens	Aerococcus	0.294373899698257	0.0172983775829966
Sneathia.sanguinegens	Megasphaera	0.294373899698257	0.0172983775829966
Sneathia.sanguinegens	Brevibacterium.otitidis	0.265513718128204	0.0413359586011645
Eggerthella.sp..type.1	Dialister.micraerophilus	0.522429466247559	2.69806407526564e-07
Eggerthella.sp..type.1	Prevotella.genogroup.3	0.355083495378494	0.00202608287415723
Eggerthella.sp..type.1	Prevotella.melaninogenica	0.362780511379242	0.00148191343827032
Eggerthella.sp..type.1	Parvimonas.micra	0.501739919185638	1.09437082962798e-06
Eggerthella.sp..type.1	Peptoniphilus	0.29993137717247	0.0145602907654312
Eggerthella.sp..type.1	BVAB3	0.339951902627945	0.00357620626740774
Eggerthella.sp..type.1	Fusobacteriaceae	0.333152860403061	0.00458743669054788
Eggerthella.sp..type.1	Sneathia	0.333152860403061	0.00458743669054788
Eggerthella.sp..type.1	Candidate.Division.TM7.vaginal	0.339951902627945	0.00357620626740774
Eggerthella.sp..type.1	Bacteroides.Porphyromonas	0.339951902627945	0.00357620626740774
Eggerthella.sp..type.1	Aerococcus	0.333152860403061	0.00458743669054788
Eggerthella.sp..type.1	Megasphaera	0.333152860403061	0.00458743669054788
Eggerthella.sp..type.1	Brevibacterium.otitidis	0.305956721305847	0.0119507604143109
Lactobacillus.vaginalis	Porphyromonas.bennonis	0.274857193231583	0.0320605709775133
Lactobacillus.vaginalis	Corynebacterium.tuberculostearicum	0.286695718765259	0.022317960267677
Prevotella.timonensis	Finegoldia.magna	0.273367315530777	0.0335653181568701
Prevotella.timonensis	Peptostreptococcus	0.369044750928879	0.00113930727811485
Prevotella.timonensis	Anaerococcus.prevotii.tetradius	0.393534272909164	0.000412539542471233
Prevotella.timonensis	Bacteroides.coagulans	0.384761095046997	0.000577237823091914
Prevotella.timonensis	Anaerococcus	0.518557012081146	3.52901812778859e-07
Prevotella.timonensis	Prevotella.buccalis	0.504723727703094	8.90736173484245e-07
Prevotella.timonensis	Porphyromonas.uenonis	0.351603895425797	0.00233496719960336
Prevotella.timonensis	Peptoniphilus	0.529444217681885	1.61106187915082e-07
Prevotella.timonensis	Anaerococcus.vaginalis	0.401454508304596	0.000295961282334985
Prevotella.timonensis	Dialister.propionicifaciens	0.380455732345581	0.000688654526270419
Prevotella.timonensis	Peptoniphilus.harei	0.401454508304596	0.000295961282334985
Prevotella.timonensis	Staphylococcus.haemolyticus	0.330077111721039	0.00516496666265511
Prevotella.timonensis	BVAB3	0.358779460191727	0.00173342466316668
Prevotella.timonensis	Prevotella.genogroup.7	0.351603895425797	0.00233496719960336
Prevotella.timonensis	Candidate.Division.TM7.vaginal	0.358779460191727	0.00173342466316668
Prevotella.timonensis	Bacteroides.Porphyromonas	0.358779460191727	0.00173342466316668
Prevotella.timonensis	Bifidobacterium.bifidum	0.330077111721039	0.00516496666265511
Prevotella.timonensis	Actinobacteria..class.	0.351603895425797	0.00233496719960336
Prevotella.timonensis	Varibaculum.cambriense	0.351603895425797	0.00233496719960336
Streptococcus.mitis.oralis	Porphyromonas.bennonis	0.367823958396912	0.0012025042630991
Streptococcus.mitis.oralis	Streptococcus.gallolyticus	0.358779460191727	0.00173342466316668
Streptococcus.mitis.oralis	Gemella.haemolysans	0.275117427110672	0.0318546674732393
Streptococcus.mitis.oralis	Porphyromonas.asaccharolytica	0.380415111780167	0.000688903481028237
Streptococcus.mitis.oralis	Veillonella.atypica	0.478982597589493	4.13867186767588e-06
Streptococcus.mitis.oralis	Fusobacterium.nucleatum	0.358779460191727	0.00173342466316668
Streptococcus.mitis.oralis	Sutterella.wadsworthensis	0.358779460191727	0.00173342466316668
Streptococcus.mitis.oralis	Porphyromonas.uenonis	0.315725922584534	0.00861306350449907
Streptococcus.mitis.oralis	Prevotella.disiens	0.312901616096497	0.0094471664567875
Streptococcus.mitis.oralis	Eubacterium	0.479576647281647	3.99136977882405e-06
Streptococcus.mitis.oralis	Fusobacterium	0.358779460191727	0.00173342466316668
Streptococcus.mitis.oralis	Prevotella.genogroup.7	0.315725922584534	0.00861306350449907
Streptococcus.mitis.oralis	Ruminococcus.obeum	0.358779460191727	0.00173342466316668
Streptococcus.mitis.oralis	Lachnospiraceae.Ruminococcaceae	0.358779460191727	0.00173342466316668
Streptococcus.mitis.oralis	Porphyromonas.somerae	0.358779460191727	0.00173342466316668
Streptococcus.mitis.oralis	Peptostreptococcus.stomatis	0.358779460191727	0.00173342466316668
Streptococcus.mitis.oralis	Bacteroides.stercoris	0.358779460191727	0.00173342466316668
Streptococcus.mitis.oralis	Actinobacteria..class.	0.315725922584534	0.00861306350449907
Streptococcus.mitis.oralis	Fusobacterium.periodonticum	0.330077111721039	0.00516496666265511
Streptococcus.mitis.oralis	Varibaculum.cambriense	0.315725922584534	0.00861306350449907
Clostridiales	Clostridium.colicanis	0.412849217653275	0.00017573878446499
Finegoldia.magna	Dialister.micraerophilus	0.652756452560425	2.19610300247074e-12
Finegoldia.magna	Porphyromonas.bennonis	0.316825300455093	0.0082998848851523
Finegoldia.magna	Peptostreptococcus	0.647615492343903	3.93268877635634e-12
Finegoldia.magna	Streptococcus.gallolyticus	0.267112016677856	0.0398456102431204
Finegoldia.magna	Escherichia.coli	0.292130708694458	0.0185963341908401
Finegoldia.magna	Anaerococcus.prevotii.tetradius	0.342598915100098	0.00323405387295715
Finegoldia.magna	Streptococcus.agalactiae	0.338227868080139	0.00383476668113485
Finegoldia.magna	Prevotella.melaninogenica	0.507595598697662	7.39764860458816e-07
Finegoldia.magna	Bacteroides.coagulans	0.320657938718796	0.00728739159980542
Finegoldia.magna	Porphyromonas.asaccharolytica	0.302338659763336	0.0133898629036525
Finegoldia.magna	Veillonella.atypica	0.388514280319214	0.000485554675763673
Finegoldia.magna	Anaerococcus	0.60149073600769	4.9698550955848e-10
Finegoldia.magna	Fusobacterium.nucleatum	0.267112016677856	0.0398456102431204
Finegoldia.magna	Mycoplasma.hominis	0.39107158780098	0.00046476947772948
Finegoldia.magna	Sutterella.wadsworthensis	0.267112016677856	0.0398456102431204
Finegoldia.magna	Dialister.sp..type.2	0.441509366035461	3.84867642935061e-05
Finegoldia.magna	Porphyromonas	0.306311935186386	0.0118233209919646
Finegoldia.magna	Streptococcus.anginosus	0.570645034313202	6.61779712196214e-09
Finegoldia.magna	Porphyromonas.uenonis	0.279535830020905	0.0279448217305244
Finegoldia.magna	Candidatus.Peptoniphilus.massiliensis	0.406170129776001	0.000239458027482765
Finegoldia.magna	Actinomyces.neuii	0.40642723441124	0.000239196145120038
Finegoldia.magna	Peptoniphilus	0.424893081188202	9.49450845709208e-05
Finegoldia.magna	Anaerococcus.vaginalis	0.524719417095184	2.28777534341957e-07
Finegoldia.magna	Dialister.propionicifaciens	0.489135682582855	2.24825059239424e-06
Finegoldia.magna	Peptoniphilus.harei	0.499367743730545	1.22647171879051e-06
Finegoldia.magna	Staphylococcus.haemolyticus	0.298171550035477	0.015211298121514
Finegoldia.magna	Corynebacterium	0.419283449649811	0.000127768428093358
Finegoldia.magna	Eubacterium	0.38834285736084	0.000488818304374091
Finegoldia.magna	Prevotella	0.302619963884354	0.0132688423945082
Finegoldia.magna	Fusobacterium	0.267112016677856	0.0398456102431204
Finegoldia.magna	Veillonella.atypica.parvula	0.40145617723465	0.000295961282334985
Finegoldia.magna	Prevotella.genogroup.7	0.279535830020905	0.0279448217305244
Finegoldia.magna	Ruminococcus.obeum	0.267112016677856	0.0398456102431204
Finegoldia.magna	Prevotella.genogroup.6	0.260900110006332	0.0471407320764329
Finegoldia.magna	Lachnospiraceae.Ruminococcaceae	0.267112016677856	0.0398456102431204
Finegoldia.magna	Porphyromonas.somerae	0.267112016677856	0.0398456102431204
Finegoldia.magna	Bifidobacterium.breve	0.260900110006332	0.0471407320764329
Finegoldia.magna	Peptostreptococcus.stomatis	0.267112016677856	0.0398456102431204
Finegoldia.magna	Atopobium.minutum	0.260900110006332	0.0471407320764329
Finegoldia.magna	Bifidobacterium.bifidum	0.298171550035477	0.015211298121514
Finegoldia.magna	Bacteroides.stercoris	0.267112016677856	0.0398456102431204
Finegoldia.magna	Actinobacteria..class.	0.279535830020905	0.0279448217305244
Finegoldia.magna	Varibaculum.cambriense	0.279535830020905	0.0279448217305244
Dialister.micraerophilus	Peptostreptococcus	0.480302035808563	3.85039910672258e-06
Dialister.micraerophilus	Anaerococcus.prevotii.tetradius	0.474625527858734	5.42756589731639e-06
Dialister.micraerophilus	Prevotella.melaninogenica	0.468287169933319	8.02986096856787e-06
Dialister.micraerophilus	Porphyromonas.asaccharolytica	0.264234453439713	0.0429235713179275
Dialister.micraerophilus	Anaerococcus	0.383148163557053	0.000621522139613684
Dialister.micraerophilus	Mycoplasma.hominis	0.463910758495331	1.05154440613149e-05
Dialister.micraerophilus	Dialister.sp..type.2	0.37845653295517	0.000753162653964668
Dialister.micraerophilus	Porphyromonas	0.434373676776886	5.72444792485222e-05
Dialister.micraerophilus	Parvimonas.micra	0.371813803911209	0.00100830525397905
Dialister.micraerophilus	Streptococcus.anginosus	0.351273626089096	0.00236496046653281
Dialister.micraerophilus	Actinomyces.neuii	0.410220146179199	0.000200409062494281
Dialister.micraerophilus	Anaerococcus.vaginalis	0.277303248643875	0.0299156751074299
Dialister.micraerophilus	Dialister.propionicifaciens	0.290960133075714	0.0193102901111505
Dialister.micraerophilus	Peptoniphilus.harei	0.307590156793594	0.0113859175643423
Dialister.micraerophilus	Corynebacterium	0.365144520998001	0.00133496142341233
Dialister.micraerophilus	Prevotella	0.277956694364548	0.0293343774321596
Dialister.micraerophilus	Veillonella.atypica.parvula	0.348579615354538	0.00259424533493275
Dialister.micraerophilus	Prevotella.genogroup.6	0.282829821109772	0.0252780896275375
Dialister.micraerophilus	Bifidobacterium.breve	0.282829821109772	0.0252780896275375
Dialister.micraerophilus	Atopobium.minutum	0.282829821109772	0.0252780896275375
Porphyromonas.bennonis	Bacteroides.coagulans	0.319917172193527	0.00742425325667466
Porphyromonas.bennonis	Porphyromonas.asaccharolytica	0.326711535453796	0.00579987583363178
Porphyromonas.bennonis	Veillonella.atypica	0.406228989362717	0.000239196145120038
Porphyromonas.bennonis	Anaerococcus	0.574410080909729	5.43130545486649e-09
Porphyromonas.bennonis	Dialister.sp..type.2	0.272675842046738	0.03399717047025
Porphyromonas.bennonis	Porphyromonas	0.319917172193527	0.00742425325667466
Porphyromonas.bennonis	Prevotella.buccalis	0.406228989362717	0.000239196145120038
Porphyromonas.bennonis	Porphyromonas.uenonis	0.583019733428955	2.53335011018872e-09
Porphyromonas.bennonis	Candidatus.Peptoniphilus.massiliensis	0.820344388484955	0
Porphyromonas.bennonis	Peptoniphilus	0.278588891029358	0.0287519888788822
Porphyromonas.bennonis	Prevotella.disiens	0.272675842046738	0.03399717047025
Porphyromonas.bennonis	Anaerococcus.vaginalis	0.326711535453796	0.00579987583363178
Porphyromonas.bennonis	Dialister.propionicifaciens	0.313122808933258	0.0093799903423277
Porphyromonas.bennonis	Peptoniphilus.harei	0.326711535453796	0.00579987583363178
Porphyromonas.bennonis	Alistipes.finegoldii	0.389904141426086	0.00046535664216929
Porphyromonas.bennonis	Corynebacterium	0.398027122020721	0.000334265495082076
Porphyromonas.bennonis	Eubacterium	0.397948265075684	0.000334265495082076
Porphyromonas.bennonis	Prevotella.genogroup.7	0.583019733428955	2.53335011018872e-09
Porphyromonas.bennonis	Actinobacteria..class.	0.583019733428955	2.53335011018872e-09
Porphyromonas.bennonis	Varibaculum.cambriense	0.583019733428955	2.53335011018872e-09
Peptostreptococcus	Streptococcus.gallolyticus	0.366383105516434	0.00126625969699234
Peptostreptococcus	Escherichia.coli	0.401136636734009	0.000300193905727713
Peptostreptococcus	Staphylococcus	0.329500287771225	0.00527865980831235
Peptostreptococcus	Anaerococcus.prevotii.tetradius	0.434151649475098	5.78414429730407e-05
Peptostreptococcus	Streptococcus.agalactiae	0.472854822874069	6.06160658252529e-06
Peptostreptococcus	Prevotella.melaninogenica	0.42525127530098	9.33001534464315e-05
Peptostreptococcus	Bacteroides.coagulans	0.41172793507576	0.000185624161147642
Peptostreptococcus	Porphyromonas.asaccharolytica	0.407018512487411	0.000234661749369091
Peptostreptococcus	Veillonella.atypica	0.509724915027618	6.63131032758498e-07
Peptostreptococcus	Anaerococcus	0.553303301334381	2.46223740417208e-08
Peptostreptococcus	Fusobacterium.nucleatum	0.366383105516434	0.00126625969699234
Peptostreptococcus	Sutterella.wadsworthensis	0.366383105516434	0.00126625969699234
Peptostreptococcus	Streptococcus.anginosus	0.546234250068665	4.36104108381131e-08
Peptostreptococcus	Porphyromonas.uenonis	0.351117134094238	0.0023673098664522
Peptostreptococcus	Peptoniphilus	0.348000138998032	0.00265156316359861
Peptostreptococcus	Prevotella.disiens	0.336870163679123	0.00404916122952574
Peptostreptococcus	Anaerococcus.vaginalis	0.415659636259079	0.000152156519683913
Peptostreptococcus	Dialister.propionicifaciens	0.645535111427307	4.96158669704983e-12
Peptostreptococcus	Peptoniphilus.harei	0.653744161128998	1.97506610549607e-12
Peptostreptococcus	Staphylococcus.haemolyticus	0.37401607632637	0.000913683244872264
Peptostreptococcus	Eubacterium	0.50993549823761	6.55132631257966e-07
Peptostreptococcus	Fusobacterium	0.366383105516434	0.00126625969699234
Peptostreptococcus	Veillonella.atypica.parvula	0.526048719882965	2.07669038048669e-07
Peptostreptococcus	Prevotella.genogroup.7	0.351117134094238	0.0023673098664522
Peptostreptococcus	Ruminococcus.obeum	0.366383105516434	0.00126625969699234
Peptostreptococcus	Prevotella.genogroup.6	0.381649047136307	0.00065284475568529
Peptostreptococcus	Lachnospiraceae.Ruminococcaceae	0.366383105516434	0.00126625969699234
Peptostreptococcus	Porphyromonas.somerae	0.366383105516434	0.00126625969699234
Peptostreptococcus	Bifidobacterium.breve	0.381649047136307	0.00065284475568529
Peptostreptococcus	Peptostreptococcus.stomatis	0.366383105516434	0.00126625969699234
Peptostreptococcus	Atopobium.minutum	0.381649047136307	0.00065284475568529
Peptostreptococcus	Bifidobacterium.bifidum	0.37401607632637	0.000913683244872264
Peptostreptococcus	Bacteroides.stercoris	0.366383105516434	0.00126625969699234
Peptostreptococcus	Actinobacteria..class.	0.351117134094238	0.0023673098664522
Peptostreptococcus	Brevibacterium.otitidis	0.343484163284302	0.00316386969663755
Peptostreptococcus	Varibaculum.cambriense	0.351117134094238	0.0023673098664522
Streptococcus.gallolyticus	Escherichia.coli	0.389282047748566	0.000468534775374018
Streptococcus.gallolyticus	Gemella.haemolysans	0.447125911712646	2.79673739794501e-05
Streptococcus.gallolyticus	Streptococcus.agalactiae	0.299157679080963	0.0147998093337165
Streptococcus.gallolyticus	Prevotella.melaninogenica	0.560156226158142	1.39664304579451e-08
Streptococcus.gallolyticus	Porphyromonas.asaccharolytica	0.571587979793549	6.11676302728435e-09
Streptococcus.gallolyticus	Veillonella.atypica	0.696631908416748	1.26176057490575e-14
Streptococcus.gallolyticus	Fusobacterium.nucleatum	1	0
Streptococcus.gallolyticus	Bacteroides.nordii	0.71056455373764	0
Streptococcus.gallolyticus	Sutterella.wadsworthensis	1	0
Streptococcus.gallolyticus	Porphyromonas	0.560156226158142	1.39664304579451e-08
Streptococcus.gallolyticus	Parvimonas.micra	0.40198615193367	0.000290275986917443
Streptococcus.gallolyticus	Faecalibacterium.prausnitzii	0.696631908416748	1.26176057490575e-14
Streptococcus.gallolyticus	Streptococcus.anginosus	0.507394850254059	7.39764860458816e-07
Streptococcus.gallolyticus	Enterococcus.durans.faecalis.faecium	0.571587979793549	6.11676302728435e-09
Streptococcus.gallolyticus	Prevotella.disiens	0.487497001886368	2.42724758292567e-06
Streptococcus.gallolyticus	Haemophilus	0.71056455373764	0
Streptococcus.gallolyticus	Eubacterium	0.71056455373764	0
Streptococcus.gallolyticus	Ruminococcaceae	0.71056455373764	0
Streptococcus.gallolyticus	Prevotella	0.560156226158142	1.39664304579451e-08
Streptococcus.gallolyticus	Fusobacterium	1	0
Streptococcus.gallolyticus	Veillonella.atypica.parvula	0.71056455373764	0
Streptococcus.gallolyticus	Ruminococcus.obeum	1	0
Streptococcus.gallolyticus	Lachnospiraceae.Ruminococcaceae	1	0
Streptococcus.gallolyticus	Porphyromonas.somerae	1	0
Streptococcus.gallolyticus	Peptostreptococcus.stomatis	1	0
Streptococcus.gallolyticus	Bacteroides.stercoris	1	0
Escherichia.coli	Gemella.haemolysans	0.318729072809219	0.00773393588603531
Escherichia.coli	Anaerococcus.prevotii.tetradius	0.40727773308754	0.000232466077941616
Escherichia.coli	Streptococcus.agalactiae	0.739045262336731	0
Escherichia.coli	Prevotella.melaninogenica	0.429269403219223	7.5445863048071e-05
Escherichia.coli	Anaerococcus	0.332846820354462	0.00463849030202566
Escherichia.coli	Fusobacterium.nucleatum	0.389282047748566	0.000468534775374018
Escherichia.coli	Bacteroides.nordii	0.26049679517746	0.0474261599945056
Escherichia.coli	Sutterella.wadsworthensis	0.389282047748566	0.000468534775374018
Escherichia.coli	Streptococcus.anginosus	0.352662712335587	0.00224697611033531
Escherichia.coli	Haemophilus	0.26049679517746	0.0474261599945056
Escherichia.coli	Staphylococcus.haemolyticus	0.343484163284302	0.00316386969663755
Escherichia.coli	Eubacterium	0.26049679517746	0.0474261599945056
Escherichia.coli	Ruminococcaceae	0.26049679517746	0.0474261599945056
Escherichia.coli	Streptococcus.salivarius.thermophilus	0.520888268947601	3.0069519775842e-07
Escherichia.coli	Fusobacterium	0.389282047748566	0.000468534775374018
Escherichia.coli	Veillonella.atypica.parvula	0.520993590354919	2.99245812396002e-07
Escherichia.coli	Ruminococcus.obeum	0.389282047748566	0.000468534775374018
Escherichia.coli	Lachnospiraceae.Ruminococcaceae	0.389282047748566	0.000468534775374018
Escherichia.coli	Porphyromonas.somerae	0.389282047748566	0.000468534775374018
Escherichia.coli	Peptostreptococcus.stomatis	0.389282047748566	0.000468534775374018
Escherichia.coli	Bifidobacterium.bifidum	0.343484163284302	0.00316386969663755
Escherichia.coli	Bacteroides.stercoris	0.389282047748566	0.000468534775374018
Escherichia.coli	Haemophilus.pittmaniae	0.381649047136307	0.00065284475568529
Staphylococcus	Anaerococcus.prevotii.tetradius	0.261018693447113	0.0471407320764329
Staphylococcus	Streptococcus.agalactiae	0.317448288202286	0.00811418012375941
Staphylococcus	Bacteroides.coagulans	0.266762793064117	0.039982593855523
Staphylococcus	Bifidobacteriaceae	0.342760443687439	0.00321668445146647
Staphylococcus	Enterococcus.durans.faecalis.faecium	0.266650170087814	0.039982593855523
Staphylococcus	Rhizobacter.dauci	0.328759014606476	0.00540205190933667
Staphylococcus	Dialister.propionicifaciens	0.266762793064117	0.039982593855523
Staphylococcus	Staphylococcus.haemolyticus	0.487497001886368	2.42724758292567e-06
Staphylococcus	Corynebacterium	0.328759014606476	0.00540205190933667
Staphylococcus	Delftia.tsuruhatensis	0.507394850254059	7.39764860458816e-07
Staphylococcus	Corynebacterium.tuberculostearicum	0.350035697221756	0.00244129978937385
Staphylococcus	Veillonella.atypica.parvula	0.328759014606476	0.00540205190933667
Staphylococcus	Rhizobiales	0.507394850254059	7.39764860458816e-07
Staphylococcus	Raoultella.planticola	0.335759729146957	0.00416448696633359
Staphylococcus	Bacteroides	0.342760443687439	0.00321668445146647
Staphylococcus	Moraxellaceae.Pseudomonadaceae	0.497445911169052	1.35097055969369e-06
Staphylococcus	Bifidobacterium.bifidum	0.487497001886368	2.42724758292567e-06
Staphylococcus	Brevibacterium.otitidis	0.477548092603683	4.51005069975628e-06
Gemella.haemolysans	Veillonella.atypica	0.298587411642075	0.0150201005086606
Gemella.haemolysans	Fusobacterium.nucleatum	0.447125911712646	2.79673739794501e-05
Gemella.haemolysans	Bacteroides.nordii	0.305065035820007	0.0122185808458292
Gemella.haemolysans	Sutterella.wadsworthensis	0.447125911712646	2.79673739794501e-05
Gemella.haemolysans	Faecalibacterium.prausnitzii	0.298587411642075	0.0150201005086606
Gemella.haemolysans	Actinomyces.neuii	0.311480969190598	0.00987022797071791
Gemella.haemolysans	Haemophilus	0.305065035820007	0.0122185808458292
Gemella.haemolysans	Eubacterium	0.305065035820007	0.0122185808458292
Gemella.haemolysans	Ruminococcaceae	0.305065035820007	0.0122185808458292
Gemella.haemolysans	Streptococcus.salivarius.thermophilus	0.298649102449417	0.0150201005086606
Gemella.haemolysans	Fusobacterium	0.447125911712646	2.79673739794501e-05
Gemella.haemolysans	Veillonella.atypica.parvula	0.305065035820007	0.0122185808458292
Gemella.haemolysans	Ruminococcus.obeum	0.447125911712646	2.79673739794501e-05
Gemella.haemolysans	Lachnospiraceae.Ruminococcaceae	0.447125911712646	2.79673739794501e-05
Gemella.haemolysans	Porphyromonas.somerae	0.447125911712646	2.79673739794501e-05
Gemella.haemolysans	Peptostreptococcus.stomatis	0.447125911712646	2.79673739794501e-05
Gemella.haemolysans	Bacteroides.stercoris	0.447125911712646	2.79673739794501e-05
Gemella.haemolysans	Haemophilus.pittmaniae	0.438183397054672	4.6349623370846e-05
Anaerococcus.prevotii.tetradius	Streptococcus.agalactiae	0.378636419773102	0.000747985164674199
Anaerococcus.prevotii.tetradius	Prevotella.melaninogenica	0.326711535453796	0.00579987583363178
Anaerococcus.prevotii.tetradius	Bacteroides.coagulans	0.319917172193527	0.00742425325667466
Anaerococcus.prevotii.tetradius	Anaerococcus	0.562471389770508	1.29911048049315e-08
Anaerococcus.prevotii.tetradius	Pseudomonadaceae	0.291403353214264	0.0190342364878704
Anaerococcus.prevotii.tetradius	Streptococcus.anginosus	0.26681911945343	0.039982593855523
Anaerococcus.prevotii.tetradius	Peptoniphilus	0.260849744081497	0.0471407320764329
Anaerococcus.prevotii.tetradius	Rhizobacter.dauci	0.389904141426086	0.00046535664216929
Anaerococcus.prevotii.tetradius	Anaerococcus.vaginalis	0.313122808933258	0.0093799903423277
Anaerococcus.prevotii.tetradius	Dialister.propionicifaciens	0.319917172193527	0.00742425325667466
Anaerococcus.prevotii.tetradius	Peptoniphilus.harei	0.313122808933258	0.0093799903423277
Anaerococcus.prevotii.tetradius	Staphylococcus.haemolyticus	0.571587979793549	6.11676302728435e-09
Anaerococcus.prevotii.tetradius	Corynebacterium	0.389904141426086	0.00046535664216929
Anaerococcus.prevotii.tetradius	Veillonella.atypica.parvula	0.389904141426086	0.00046535664216929
Anaerococcus.prevotii.tetradius	Bifidobacterium.bifidum	0.571587979793549	6.11676302728435e-09
Veillonella.montpellierensis	Mycoplasma.hominis	0.305142402648926	0.0122185808458292
Veillonella.montpellierensis	Anaerococcus.vaginalis	0.411814332008362	0.000185156459903066
Streptococcus.agalactiae	Prevotella.melaninogenica	0.347155541181564	0.00274068532931539
Streptococcus.agalactiae	Anaerococcus	0.307065397500992	0.0115954842574551
Streptococcus.agalactiae	Fusobacterium.nucleatum	0.299157679080963	0.0147998093337165
Streptococcus.agalactiae	Sutterella.wadsworthensis	0.299157679080963	0.0147998093337165
Streptococcus.agalactiae	Bifidobacteriaceae	0.458819031715393	1.42972569573704e-05
Streptococcus.agalactiae	Streptococcus.anginosus	0.472555160522461	6.16430110609388e-06
Streptococcus.agalactiae	Enterococcus.durans.faecalis.faecium	0.346693724393845	0.00278316841945231
Streptococcus.agalactiae	Asticcacaulis.excentricus	0.34740936756134	0.00271513165008648
Streptococcus.agalactiae	Prevotella.disiens	0.282782852649689	0.0252903869360602
Streptococcus.agalactiae	Staphylococcus.haemolyticus	0.346750944852829	0.00278030178386402
Streptococcus.agalactiae	Delftia.tsuruhatensis	0.333152860403061	0.00458743669054788
Streptococcus.agalactiae	Streptococcus.salivarius.thermophilus	0.468762785196304	7.81146947540153e-06
Streptococcus.agalactiae	Fusobacterium	0.299157679080963	0.0147998093337165
Streptococcus.agalactiae	Veillonella.atypica.parvula	0.458631426095963	1.4429457985304e-05
Streptococcus.agalactiae	Ruminococcus.obeum	0.299157679080963	0.0147998093337165
Streptococcus.agalactiae	Rhizobiales	0.333152860403061	0.00458743669054788
Streptococcus.agalactiae	Lachnospiraceae.Ruminococcaceae	0.299157679080963	0.0147998093337165
Streptococcus.agalactiae	Porphyromonas.somerae	0.299157679080963	0.0147998093337165
Streptococcus.agalactiae	Peptostreptococcus.stomatis	0.299157679080963	0.0147998093337165
Streptococcus.agalactiae	Bifidobacterium.bifidum	0.346750944852829	0.00278030178386402
Streptococcus.agalactiae	Bacteroides.stercoris	0.299157679080963	0.0147998093337165
Streptococcus.agalactiae	Haemophilus.pittmaniae	0.339951902627945	0.00357620626740774
Prevotella.genogroup.3	Porphyromonas.asaccharolytica	0.313122808933258	0.0093799903423277
Prevotella.genogroup.3	BVAB2	0.416178107261658	0.000148332044934546
Prevotella.genogroup.3	Parvimonas.micra	0.440126717090607	4.15742387780949e-05
Prevotella.genogroup.3	Fusobacteriaceae	0.583019733428955	2.53335011018872e-09
Prevotella.genogroup.3	Sneathia	0.583019733428955	2.53335011018872e-09
Prevotella.genogroup.3	Aerococcus	0.583019733428955	2.53335011018872e-09
Prevotella.genogroup.3	Megasphaera	0.583019733428955	2.53335011018872e-09
Prevotella.genogroup.3	Brevibacterium.otitidis	0.560156226158142	1.39664304579451e-08
Prevotella.melaninogenica	Porphyromonas.asaccharolytica	0.306587278842926	0.0117176700101449
Prevotella.melaninogenica	Veillonella.atypica	0.381859987974167	0.000650410806736407
Prevotella.melaninogenica	Anaerococcus	0.260849744081497	0.0471407320764329
Prevotella.melaninogenica	Fusobacterium.nucleatum	0.560156226158142	1.39664304579451e-08
Prevotella.melaninogenica	Bacteroides.nordii	0.389825254678726	0.00046535664216929
Prevotella.melaninogenica	Sutterella.wadsworthensis	0.560156226158142	1.39664304579451e-08
Prevotella.melaninogenica	Porphyromonas	0.300051778554916	0.014514019878816
Prevotella.melaninogenica	Faecalibacterium.prausnitzii	0.381859987974167	0.000650410806736407
Prevotella.melaninogenica	Streptococcus.anginosus	0.266650170087814	0.039982593855523
Prevotella.melaninogenica	Peptoniphilus	0.260849744081497	0.0471407320764329
Prevotella.melaninogenica	Enterococcus.durans.faecalis.faecium	0.306587278842926	0.0117176700101449
Prevotella.melaninogenica	Anaerococcus.vaginalis	0.313122808933258	0.0093799903423277
Prevotella.melaninogenica	Haemophilus	0.389825254678726	0.00046535664216929
Prevotella.melaninogenica	Peptoniphilus.harei	0.313122808933258	0.0093799903423277
Prevotella.melaninogenica	Eubacterium	0.389825254678726	0.00046535664216929
Prevotella.melaninogenica	Ruminococcaceae	0.389825254678726	0.00046535664216929
Prevotella.melaninogenica	Prevotella	0.649961173534393	3.01647595790654e-12
Prevotella.melaninogenica	Fusobacterium	0.560156226158142	1.39664304579451e-08
Prevotella.melaninogenica	Veillonella.atypica.parvula	0.389825254678726	0.00046535664216929
Prevotella.melaninogenica	Ruminococcus.obeum	0.560156226158142	1.39664304579451e-08
Prevotella.melaninogenica	Lachnospiraceae.Ruminococcaceae	0.560156226158142	1.39664304579451e-08
Prevotella.melaninogenica	Porphyromonas.somerae	0.560156226158142	1.39664304579451e-08
Prevotella.melaninogenica	Peptostreptococcus.stomatis	0.560156226158142	1.39664304579451e-08
Prevotella.melaninogenica	Bacteroides.stercoris	0.560156226158142	1.39664304579451e-08
Bacteroides.coagulans	Porphyromonas.asaccharolytica	0.319917172193527	0.00742425325667466
Bacteroides.coagulans	Veillonella.atypica	0.398027122020721	0.000334265495082076
Bacteroides.coagulans	Anaerococcus	0.580097854137421	3.28564820788813e-09
Bacteroides.coagulans	Pseudomonadaceae	0.280608683824539	0.0271023597763289
Bacteroides.coagulans	Dialister.sp..type.2	0.26681911945343	0.039982593855523
Bacteroides.coagulans	Streptococcus.anginosus	0.272675842046738	0.03399717047025
Bacteroides.coagulans	Prevotella.buccalis	0.398027122020721	0.000334265495082076
Bacteroides.coagulans	Porphyromonas.uenonis	0.571587979793549	6.11676302728435e-09
Bacteroides.coagulans	Candidatus.Peptoniphilus.massiliensis	0.389904141426086	0.00046535664216929
Bacteroides.coagulans	Peptoniphilus	0.272619545459747	0.03399717047025
Bacteroides.coagulans	Rhizobacter.dauci	0.397948265075684	0.000334265495082076
Bacteroides.coagulans	Prevotella.disiens	0.26681911945343	0.039982593855523
Bacteroides.coagulans	Anaerococcus.vaginalis	0.319917172193527	0.00742425325667466
Bacteroides.coagulans	Dialister.propionicifaciens	0.663291037082672	6.40462525781167e-13
Bacteroides.coagulans	Peptoniphilus.harei	0.319917172193527	0.00742425325667466
Bacteroides.coagulans	Staphylococcus.haemolyticus	0.583019733428955	2.53335011018872e-09
Bacteroides.coagulans	Corynebacterium	0.397948265075684	0.000334265495082076
Bacteroides.coagulans	Eubacterium	0.389904141426086	0.00046535664216929
Bacteroides.coagulans	Veillonella.atypica.parvula	0.397948265075684	0.000334265495082076
Bacteroides.coagulans	Prevotella.genogroup.7	0.571587979793549	6.11676302728435e-09
Bacteroides.coagulans	Bifidobacterium.bifidum	0.583019733428955	2.53335011018872e-09
Bacteroides.coagulans	Actinobacteria..class.	0.571587979793549	6.11676302728435e-09
Bacteroides.coagulans	Varibaculum.cambriense	0.571587979793549	6.11676302728435e-09
Porphyromonas.asaccharolytica	Veillonella.atypica	0.820502161979675	0
Porphyromonas.asaccharolytica	Anaerococcus	0.278588891029358	0.0287519888788822
Porphyromonas.asaccharolytica	Fusobacterium.nucleatum	0.571587979793549	6.11676302728435e-09
Porphyromonas.asaccharolytica	Bacteroides.nordii	0.398027122020721	0.000334265495082076
Porphyromonas.asaccharolytica	Sutterella.wadsworthensis	0.571587979793549	6.11676302728435e-09
Porphyromonas.asaccharolytica	Dialister.sp..type.2	0.272675842046738	0.03399717047025
Porphyromonas.asaccharolytica	Porphyromonas	0.306587278842926	0.0117176700101449
Porphyromonas.asaccharolytica	Parvimonas.micra	0.444863259792328	3.1842313818097e-05
Porphyromonas.asaccharolytica	Faecalibacterium.prausnitzii	0.389904141426086	0.00046535664216929
Porphyromonas.asaccharolytica	Streptococcus.anginosus	0.272619545459747	0.03399717047025
Porphyromonas.asaccharolytica	Prevotella.buccalis	0.406228989362717	0.000239196145120038
Porphyromonas.asaccharolytica	Porphyromonas.uenonis	0.583019733428955	2.53335011018872e-09
Porphyromonas.asaccharolytica	Candidatus.Peptoniphilus.massiliensis	0.397948265075684	0.000334265495082076
Porphyromonas.asaccharolytica	Peptoniphilus	0.278588891029358	0.0287519888788822
Porphyromonas.asaccharolytica	Enterococcus.durans.faecalis.faecium	0.313252240419388	0.0093799903423277
Porphyromonas.asaccharolytica	Prevotella.disiens	0.568497061729431	7.91818359706277e-09
Porphyromonas.asaccharolytica	Anaerococcus.vaginalis	0.326711535453796	0.00579987583363178
Porphyromonas.asaccharolytica	Dialister.propionicifaciens	0.313122808933258	0.0093799903423277
Porphyromonas.asaccharolytica	Haemophilus	0.398027122020721	0.000334265495082076
Porphyromonas.asaccharolytica	Peptoniphilus.harei	0.326711535453796	0.00579987583363178
Porphyromonas.asaccharolytica	Eubacterium	0.820344388484955	0
Porphyromonas.asaccharolytica	Ruminococcaceae	0.398027122020721	0.000334265495082076
Porphyromonas.asaccharolytica	Prevotella	0.306587278842926	0.0117176700101449
Porphyromonas.asaccharolytica	Fusobacterium	0.571587979793549	6.11676302728435e-09
Porphyromonas.asaccharolytica	Veillonella.atypica.parvula	0.398027122020721	0.000334265495082076
Porphyromonas.asaccharolytica	Fusobacteriaceae	0.560156226158142	1.39664304579451e-08
Porphyromonas.asaccharolytica	Prevotella.genogroup.7	0.583019733428955	2.53335011018872e-09
Porphyromonas.asaccharolytica	Ruminococcus.obeum	0.571587979793549	6.11676302728435e-09
Porphyromonas.asaccharolytica	Lachnospiraceae.Ruminococcaceae	0.571587979793549	6.11676302728435e-09
Porphyromonas.asaccharolytica	Porphyromonas.somerae	0.571587979793549	6.11676302728435e-09
Porphyromonas.asaccharolytica	Sneathia	0.560156226158142	1.39664304579451e-08
Porphyromonas.asaccharolytica	Peptostreptococcus.stomatis	0.571587979793549	6.11676302728435e-09
Porphyromonas.asaccharolytica	Aerococcus	0.560156226158142	1.39664304579451e-08
Porphyromonas.asaccharolytica	Megasphaera	0.560156226158142	1.39664304579451e-08
Porphyromonas.asaccharolytica	Bacteroides.stercoris	0.571587979793549	6.11676302728435e-09
Porphyromonas.asaccharolytica	Actinobacteria..class.	0.583019733428955	2.53335011018872e-09
Porphyromonas.asaccharolytica	Varibaculum.cambriense	0.583019733428955	2.53335011018872e-09
Veillonella.atypica	Anaerococcus	0.350035697221756	0.00244129978937385
Veillonella.atypica	Fusobacterium.nucleatum	0.696631908416748	1.26176057490575e-14
Veillonella.atypica	Bacteroides.nordii	0.490003854036331	2.13143399440701e-06
Veillonella.atypica	Sutterella.wadsworthensis	0.696631908416748	1.26176057490575e-14
Veillonella.atypica	Dialister.sp..type.2	0.342897713184357	0.00321668445146647
Veillonella.atypica	Porphyromonas	0.381859987974167	0.000650410806736407
Veillonella.atypica	Parvimonas.micra	0.265206158161163	0.0416582460570844
Veillonella.atypica	Faecalibacterium.prausnitzii	0.480199933052063	3.85039910672258e-06
Veillonella.atypica	Streptococcus.anginosus	0.342760443687439	0.00321668445146647
Veillonella.atypica	Prevotella.buccalis	0.5	1.1770718222337e-06
Veillonella.atypica	Porphyromonas.uenonis	0.71056455373764	0
Veillonella.atypica	Candidatus.Peptoniphilus.massiliensis	0.490003854036331	2.13143399440701e-06
Veillonella.atypica	Peptoniphilus	0.350035697221756	0.00244129978937385
Veillonella.atypica	Enterococcus.durans.faecalis.faecium	0.389904141426086	0.00046535664216929
Veillonella.atypica	Prevotella.disiens	0.699934124946594	8.42504687674406e-15
Veillonella.atypica	Anaerococcus.vaginalis	0.406228989362717	0.000239196145120038
Veillonella.atypica	Dialister.propionicifaciens	0.389825254678726	0.00046535664216929
Veillonella.atypica	Haemophilus	0.490003854036331	2.13143399440701e-06
Veillonella.atypica	Peptoniphilus.harei	0.406228989362717	0.000239196145120038
Veillonella.atypica	Eubacterium	0.999807775020599	0
Veillonella.atypica	Ruminococcaceae	0.490003854036331	2.13143399440701e-06
Veillonella.atypica	Prevotella	0.381859987974167	0.000650410806736407
Veillonella.atypica	Fusobacterium	0.696631908416748	1.26176057490575e-14
Veillonella.atypica	Veillonella.atypica.parvula	0.490003854036331	2.13143399440701e-06
Veillonella.atypica	Prevotella.genogroup.7	0.71056455373764	0
Veillonella.atypica	Ruminococcus.obeum	0.696631908416748	1.26176057490575e-14
Veillonella.atypica	Lachnospiraceae.Ruminococcaceae	0.696631908416748	1.26176057490575e-14
Veillonella.atypica	Porphyromonas.somerae	0.696631908416748	1.26176057490575e-14
Veillonella.atypica	Peptostreptococcus.stomatis	0.696631908416748	1.26176057490575e-14
Veillonella.atypica	Bacteroides.stercoris	0.696631908416748	1.26176057490575e-14
Veillonella.atypica	Actinobacteria..class.	0.71056455373764	0
Veillonella.atypica	Varibaculum.cambriense	0.71056455373764	0
BVAB2	Parvimonas.micra	0.281470119953156	0.0263540792311957
BVAB2	BVAB3	0.389282047748566	0.000468534775374018
BVAB2	Fusobacteriaceae	0.37401607632637	0.000913683244872264
BVAB2	Sneathia	0.37401607632637	0.000913683244872264
BVAB2	Candidate.Division.TM7.vaginal	0.389282047748566	0.000468534775374018
BVAB2	Bacteroides.Porphyromonas	0.389282047748566	0.000468534775374018
BVAB2	Aerococcus	0.37401607632637	0.000913683244872264
BVAB2	Megasphaera	0.37401607632637	0.000913683244872264
Anaerococcus	Mycoplasma.hominis	0.412990391254425	0.000174791370309212
Anaerococcus	Porphyromonas	0.266762793064117	0.039982593855523
Anaerococcus	Prevotella.buccalis	0.350035697221756	0.00244129978937385
Anaerococcus	Porphyromonas.uenonis	0.507394850254059	7.39764860458816e-07
Anaerococcus	Candidatus.Peptoniphilus.massiliensis	0.70679759979248	0
Anaerococcus	Peptoniphilus	0.480003923177719	3.89096431064397e-06
Anaerococcus	Rhizobacter.dauci	0.335759729146957	0.00416448696633359
Anaerococcus	Anaerococcus.vaginalis	0.562978208065033	1.25307023399499e-08
Anaerococcus	Dialister.propionicifaciens	0.57412850856781	5.54541389062892e-09
Anaerococcus	Peptoniphilus.harei	0.562978208065033	1.25307023399499e-08
Anaerococcus	Alistipes.finegoldii	0.328759014606476	0.00540205190933667
Anaerococcus	Staphylococcus.haemolyticus	0.497445911169052	1.35097055969369e-06
Anaerococcus	Corynebacterium	0.699796855449677	8.42504687674406e-15
Anaerococcus	Eubacterium	0.342760443687439	0.00321668445146647
Anaerococcus	Veillonella.atypica.parvula	0.335759729146957	0.00416448696633359
Anaerococcus	Prevotella.genogroup.7	0.507394850254059	7.39764860458816e-07
Anaerococcus	Bifidobacterium.bifidum	0.497445911169052	1.35097055969369e-06
Anaerococcus	Actinobacteria..class.	0.507394850254059	7.39764860458816e-07
Anaerococcus	Varibaculum.cambriense	0.507394850254059	7.39764860458816e-07
Fusobacterium.nucleatum	Bacteroides.nordii	0.71056455373764	0
Fusobacterium.nucleatum	Sutterella.wadsworthensis	1	0
Fusobacterium.nucleatum	Porphyromonas	0.560156226158142	1.39664304579451e-08
Fusobacterium.nucleatum	Parvimonas.micra	0.40198615193367	0.000290275986917443
Fusobacterium.nucleatum	Faecalibacterium.prausnitzii	0.696631908416748	1.26176057490575e-14
Fusobacterium.nucleatum	Streptococcus.anginosus	0.507394850254059	7.39764860458816e-07
Fusobacterium.nucleatum	Enterococcus.durans.faecalis.faecium	0.571587979793549	6.11676302728435e-09
Fusobacterium.nucleatum	Prevotella.disiens	0.487497001886368	2.42724758292567e-06
Fusobacterium.nucleatum	Haemophilus	0.71056455373764	0
Fusobacterium.nucleatum	Eubacterium	0.71056455373764	0
Fusobacterium.nucleatum	Ruminococcaceae	0.71056455373764	0
Fusobacterium.nucleatum	Prevotella	0.560156226158142	1.39664304579451e-08
Fusobacterium.nucleatum	Fusobacterium	1	0
Fusobacterium.nucleatum	Veillonella.atypica.parvula	0.71056455373764	0
Fusobacterium.nucleatum	Ruminococcus.obeum	1	0
Fusobacterium.nucleatum	Lachnospiraceae.Ruminococcaceae	1	0
Fusobacterium.nucleatum	Porphyromonas.somerae	1	0
Fusobacterium.nucleatum	Peptostreptococcus.stomatis	1	0
Fusobacterium.nucleatum	Bacteroides.stercoris	1	0
Bacteroides.nordii	Sutterella.wadsworthensis	0.71056455373764	0
Bacteroides.nordii	Porphyromonas	0.389825254678726	0.00046535664216929
Bacteroides.nordii	Parvimonas.micra	0.271092057228088	0.0355112256288509
Bacteroides.nordii	Faecalibacterium.prausnitzii	0.999807775020599	0
Bacteroides.nordii	Streptococcus.anginosus	0.350035697221756	0.00244129978937385
Bacteroides.nordii	Enterococcus.durans.faecalis.faecium	0.398027122020721	0.000334265495082076
Bacteroides.nordii	Prevotella.disiens	0.335759729146957	0.00416448696633359
Bacteroides.nordii	Haemophilus	0.5	1.1770718222337e-06
Bacteroides.nordii	Alistipes.finegoldii	0.490003854036331	2.13143399440701e-06
Bacteroides.nordii	Eubacterium	0.5	1.1770718222337e-06
Bacteroides.nordii	Ruminococcaceae	1	0
Bacteroides.nordii	Prevotella	0.389825254678726	0.00046535664216929
Bacteroides.nordii	Fusobacterium	0.71056455373764	0
Bacteroides.nordii	Bacteroides.xylanisolvens	0.696631908416748	1.26176057490575e-14
Bacteroides.nordii	Veillonella.atypica.parvula	0.5	1.1770718222337e-06
Bacteroides.nordii	Lachnospiraceae	0.696631908416748	1.26176057490575e-14
Bacteroides.nordii	Ruminococcus.obeum	0.71056455373764	0
Bacteroides.nordii	Lachnospiraceae.Ruminococcaceae	0.71056455373764	0
Bacteroides.nordii	Porphyromonas.somerae	0.71056455373764	0
Bacteroides.nordii	Peptostreptococcus.stomatis	0.71056455373764	0
Bacteroides.nordii	Bacteroides.stercoris	0.71056455373764	0
Bacteroides.nordii	Dorea.longicatena	0.696631908416748	1.26176057490575e-14
Bacteroides.nordii	Parabacteroides.merdae	0.696631908416748	1.26176057490575e-14
Bacteroides.nordii	Roseburia.inulinivorans	0.696631908416748	1.26176057490575e-14
Mycoplasma.hominis	Dialister.sp..type.2	0.421888947486877	0.000111293458839289
Mycoplasma.hominis	Candidatus.Peptoniphilus.massiliensis	0.305065035820007	0.0122185808458292
Mycoplasma.hominis	Anaerococcus.vaginalis	0.498006194829941	1.34362896179269e-06
Mycoplasma.hominis	Alistipes.finegoldii	0.298587411642075	0.0150201005086606
Mycoplasma.hominis	Corynebacterium	0.305065035820007	0.0122185808458292
Mycoplasma.hominis	Raoultella.planticola	0.285817265510559	0.0229260291303
Sutterella.wadsworthensis	Porphyromonas	0.560156226158142	1.39664304579451e-08
Sutterella.wadsworthensis	Parvimonas.micra	0.40198615193367	0.000290275986917443
Sutterella.wadsworthensis	Faecalibacterium.prausnitzii	0.696631908416748	1.26176057490575e-14
Sutterella.wadsworthensis	Streptococcus.anginosus	0.507394850254059	7.39764860458816e-07
Sutterella.wadsworthensis	Enterococcus.durans.faecalis.faecium	0.571587979793549	6.11676302728435e-09
Sutterella.wadsworthensis	Prevotella.disiens	0.487497001886368	2.42724758292567e-06
Sutterella.wadsworthensis	Haemophilus	0.71056455373764	0
Sutterella.wadsworthensis	Eubacterium	0.71056455373764	0
Sutterella.wadsworthensis	Ruminococcaceae	0.71056455373764	0
Sutterella.wadsworthensis	Prevotella	0.560156226158142	1.39664304579451e-08
Sutterella.wadsworthensis	Fusobacterium	1	0
Sutterella.wadsworthensis	Veillonella.atypica.parvula	0.71056455373764	0
Sutterella.wadsworthensis	Ruminococcus.obeum	1	0
Sutterella.wadsworthensis	Lachnospiraceae.Ruminococcaceae	1	0
Sutterella.wadsworthensis	Porphyromonas.somerae	1	0
Sutterella.wadsworthensis	Peptostreptococcus.stomatis	1	0
Sutterella.wadsworthensis	Bacteroides.stercoris	1	0
Dialister.sp..type.2	Prevotella.buccalis	0.342897713184357	0.00321668445146647
Dialister.sp..type.2	Porphyromonas.uenonis	0.497445911169052	1.35097055969369e-06
Dialister.sp..type.2	Candidatus.Peptoniphilus.massiliensis	0.335759729146957	0.00416448696633359
Dialister.sp..type.2	Actinomyces.neuii	0.350035697221756	0.00244129978937385
Dialister.sp..type.2	Anaerococcus.vaginalis	0.568497061729431	7.91818359706277e-09
Dialister.sp..type.2	Dialister.propionicifaciens	0.260962396860123	0.0471407320764329
Dialister.sp..type.2	Peptoniphilus.harei	0.272675842046738	0.03399717047025
Dialister.sp..type.2	Eubacterium	0.335759729146957	0.00416448696633359
Dialister.sp..type.2	Prevotella.genogroup.7	0.497445911169052	1.35097055969369e-06
Dialister.sp..type.2	Actinobacteria..class.	0.497445911169052	1.35097055969369e-06
Dialister.sp..type.2	Varibaculum.cambriense	0.497445911169052	1.35097055969369e-06
Porphyromonas	Parvimonas.micra	0.459119319915771	1.40695929294273e-05
Porphyromonas	Faecalibacterium.prausnitzii	0.381859987974167	0.000650410806736407
Porphyromonas	Streptococcus.anginosus	0.266650170087814	0.039982593855523
Porphyromonas	Prevotella.buccalis	0.389904141426086	0.00046535664216929
Porphyromonas	Candidatus.Peptoniphilus.massiliensis	0.406228989362717	0.000239196145120038
Porphyromonas	Peptoniphilus	0.261018693447113	0.0471407320764329
Porphyromonas	Enterococcus.durans.faecalis.faecium	0.306587278842926	0.0117176700101449
Porphyromonas	Haemophilus	0.389825254678726	0.00046535664216929
Porphyromonas	Alistipes.finegoldii	0.397948265075684	0.000334265495082076
Porphyromonas	Corynebacterium	0.406228989362717	0.000239196145120038
Porphyromonas	Eubacterium	0.389825254678726	0.00046535664216929
Porphyromonas	Ruminococcaceae	0.389825254678726	0.00046535664216929
Porphyromonas	Prevotella	0.300051778554916	0.014514019878816
Porphyromonas	Fusobacterium	0.560156226158142	1.39664304579451e-08
Porphyromonas	Veillonella.atypica.parvula	0.389825254678726	0.00046535664216929
Porphyromonas	BVAB3	0.571587979793549	6.11676302728435e-09
Porphyromonas	Ruminococcus.obeum	0.560156226158142	1.39664304579451e-08
Porphyromonas	Lachnospiraceae.Ruminococcaceae	0.560156226158142	1.39664304579451e-08
Porphyromonas	Porphyromonas.somerae	0.560156226158142	1.39664304579451e-08
Porphyromonas	Candidate.Division.TM7.vaginal	0.571587979793549	6.11676302728435e-09
Porphyromonas	Bacteroides.Porphyromonas	0.571587979793549	6.11676302728435e-09
Porphyromonas	Peptostreptococcus.stomatis	0.560156226158142	1.39664304579451e-08
Porphyromonas	Bacteroides.stercoris	0.560156226158142	1.39664304579451e-08
Parvimonas.micra	Faecalibacterium.prausnitzii	0.265206158161163	0.0416582460570844
Parvimonas.micra	Prevotella.buccalis	0.276751607656479	0.0302720398002069
Parvimonas.micra	Haemophilus	0.271092057228088	0.0355112256288509
Parvimonas.micra	Eubacterium	0.271092057228088	0.0355112256288509
Parvimonas.micra	Ruminococcaceae	0.271092057228088	0.0355112256288509
Parvimonas.micra	Fusobacterium	0.40198615193367	0.000290275986917443
Parvimonas.micra	Veillonella.atypica.parvula	0.271092057228088	0.0355112256288509
Parvimonas.micra	BVAB3	0.418393731117249	0.000132369637898163
Parvimonas.micra	Fusobacteriaceae	0.39378234744072	0.00040823893507486
Parvimonas.micra	Ruminococcus.obeum	0.40198615193367	0.000290275986917443
Parvimonas.micra	Lachnospiraceae.Ruminococcaceae	0.40198615193367	0.000290275986917443
Parvimonas.micra	Porphyromonas.somerae	0.40198615193367	0.000290275986917443
Parvimonas.micra	Sneathia	0.39378234744072	0.00040823893507486
Parvimonas.micra	Candidate.Division.TM7.vaginal	0.418393731117249	0.000132369637898163
Parvimonas.micra	Bacteroides.Porphyromonas	0.418393731117249	0.000132369637898163
Parvimonas.micra	Peptostreptococcus.stomatis	0.40198615193367	0.000290275986917443
Parvimonas.micra	Aerococcus	0.39378234744072	0.00040823893507486
Parvimonas.micra	Megasphaera	0.39378234744072	0.00040823893507486
Parvimonas.micra	Bacteroides.stercoris	0.40198615193367	0.000290275986917443
Parvimonas.micra	Brevibacterium.otitidis	0.385578542947769	0.000555918019169832
Bifidobacteriaceae	Streptococcus.anginosus	0.328621745109558	0.00541768793845901
Bifidobacteriaceae	Enterococcus.durans.faecalis.faecium	0.381859987974167	0.000650410806736407
Bifidobacteriaceae	Prevotella.disiens	0.321758300065994	0.00699122597371761
Bifidobacteriaceae	Delftia.tsuruhatensis	0.696631908416748	1.26176057490575e-14
Bifidobacteriaceae	Corynebacterium.tuberculostearicum	0.490003854036331	2.13143399440701e-06
Bifidobacteriaceae	Rhizobiales	0.696631908416748	1.26176057490575e-14
Bifidobacteriaceae	Bacteroides	0.480199933052063	3.85039910672258e-06
Faecalibacterium.prausnitzii	Streptococcus.anginosus	0.342760443687439	0.00321668445146647
Faecalibacterium.prausnitzii	Enterococcus.durans.faecalis.faecium	0.389904141426086	0.00046535664216929
Faecalibacterium.prausnitzii	Prevotella.disiens	0.328759014606476	0.00540205190933667
Faecalibacterium.prausnitzii	Haemophilus	0.490003854036331	2.13143399440701e-06
Faecalibacterium.prausnitzii	Alistipes.finegoldii	0.5	1.1770718222337e-06
Faecalibacterium.prausnitzii	Eubacterium	0.490003854036331	2.13143399440701e-06
Faecalibacterium.prausnitzii	Ruminococcaceae	0.999807775020599	0
Faecalibacterium.prausnitzii	Prevotella	0.381859987974167	0.000650410806736407
Faecalibacterium.prausnitzii	Fusobacterium	0.696631908416748	1.26176057490575e-14
Faecalibacterium.prausnitzii	Bacteroides.xylanisolvens	0.71056455373764	0
Faecalibacterium.prausnitzii	Veillonella.atypica.parvula	0.490003854036331	2.13143399440701e-06
Faecalibacterium.prausnitzii	Lachnospiraceae	0.71056455373764	0
Faecalibacterium.prausnitzii	Ruminococcus.obeum	0.696631908416748	1.26176057490575e-14
Faecalibacterium.prausnitzii	Lachnospiraceae.Ruminococcaceae	0.696631908416748	1.26176057490575e-14
Faecalibacterium.prausnitzii	Porphyromonas.somerae	0.696631908416748	1.26176057490575e-14
Faecalibacterium.prausnitzii	Peptostreptococcus.stomatis	0.696631908416748	1.26176057490575e-14
Faecalibacterium.prausnitzii	Bacteroides.stercoris	0.696631908416748	1.26176057490575e-14
Faecalibacterium.prausnitzii	Dorea.longicatena	0.71056455373764	0
Faecalibacterium.prausnitzii	Parabacteroides.merdae	0.71056455373764	0
Faecalibacterium.prausnitzii	Roseburia.inulinivorans	0.71056455373764	0
Streptococcus.anginosus	Enterococcus.durans.faecalis.faecium	0.272619545459747	0.03399717047025
Streptococcus.anginosus	Rhizobacter.dauci	0.335759729146957	0.00416448696633359
Streptococcus.anginosus	Anaerococcus.vaginalis	0.261018693447113	0.0471407320764329
Streptococcus.anginosus	Dialister.propionicifaciens	0.272675842046738	0.03399717047025
Streptococcus.anginosus	Haemophilus	0.350035697221756	0.00244129978937385
Streptococcus.anginosus	Staphylococcus.haemolyticus	0.497445911169052	1.35097055969369e-06
Streptococcus.anginosus	Corynebacterium	0.335759729146957	0.00416448696633359
Streptococcus.anginosus	Eubacterium	0.350035697221756	0.00244129978937385
Streptococcus.anginosus	Ruminococcaceae	0.350035697221756	0.00244129978937385
Streptococcus.anginosus	Prevotella	0.266650170087814	0.039982593855523
Streptococcus.anginosus	Fusobacterium	0.507394850254059	7.39764860458816e-07
Streptococcus.anginosus	Veillonella.atypica.parvula	0.714072823524475	0
Streptococcus.anginosus	Ruminococcus.obeum	0.507394850254059	7.39764860458816e-07
Streptococcus.anginosus	Lachnospiraceae.Ruminococcaceae	0.507394850254059	7.39764860458816e-07
Streptococcus.anginosus	Porphyromonas.somerae	0.507394850254059	7.39764860458816e-07
Streptococcus.anginosus	Peptostreptococcus.stomatis	0.507394850254059	7.39764860458816e-07
Streptococcus.anginosus	Bifidobacterium.bifidum	0.497445911169052	1.35097055969369e-06
Streptococcus.anginosus	Bacteroides.stercoris	0.507394850254059	7.39764860458816e-07
Prevotella.buccalis	Porphyromonas.uenonis	0.71056455373764	0
Prevotella.buccalis	Candidatus.Peptoniphilus.massiliensis	0.490003854036331	2.13143399440701e-06
Prevotella.buccalis	Peptoniphilus	0.707072138786316	0
Prevotella.buccalis	Prevotella.disiens	0.342897713184357	0.00321668445146647
Prevotella.buccalis	Anaerococcus.vaginalis	0.406228989362717	0.000239196145120038
Prevotella.buccalis	Dialister.propionicifaciens	0.389825254678726	0.00046535664216929
Prevotella.buccalis	Peptoniphilus.harei	0.406228989362717	0.000239196145120038
Prevotella.buccalis	Eubacterium	0.490003854036331	2.13143399440701e-06
Prevotella.buccalis	BVAB3	0.696631908416748	1.26176057490575e-14
Prevotella.buccalis	Prevotella.genogroup.7	0.71056455373764	0
Prevotella.buccalis	Candidate.Division.TM7.vaginal	0.696631908416748	1.26176057490575e-14
Prevotella.buccalis	Bacteroides.Porphyromonas	0.696631908416748	1.26176057490575e-14
Prevotella.buccalis	Actinobacteria..class.	0.71056455373764	0
Prevotella.buccalis	Varibaculum.cambriense	0.71056455373764	0
Porphyromonas.uenonis	Candidatus.Peptoniphilus.massiliensis	0.696631908416748	1.26176057490575e-14
Porphyromonas.uenonis	Peptoniphilus	0.507394850254059	7.39764860458816e-07
Porphyromonas.uenonis	Prevotella.disiens	0.497445911169052	1.35097055969369e-06
Porphyromonas.uenonis	Anaerococcus.vaginalis	0.583019733428955	2.53335011018872e-09
Porphyromonas.uenonis	Dialister.propionicifaciens	0.560156226158142	1.39664304579451e-08
Porphyromonas.uenonis	Peptoniphilus.harei	0.583019733428955	2.53335011018872e-09
Porphyromonas.uenonis	Eubacterium	0.696631908416748	1.26176057490575e-14
Porphyromonas.uenonis	Prevotella.genogroup.7	1	0
Porphyromonas.uenonis	Actinobacteria..class.	1	0
Porphyromonas.uenonis	Varibaculum.cambriense	1	0
Candidatus.Peptoniphilus.massiliensis	Peptoniphilus	0.342760443687439	0.00321668445146647
Candidatus.Peptoniphilus.massiliensis	Prevotella.disiens	0.335759729146957	0.00416448696633359
Candidatus.Peptoniphilus.massiliensis	Anaerococcus.vaginalis	0.397948265075684	0.000334265495082076
Candidatus.Peptoniphilus.massiliensis	Dialister.propionicifaciens	0.381859987974167	0.000650410806736407
Candidatus.Peptoniphilus.massiliensis	Peptoniphilus.harei	0.397948265075684	0.000334265495082076
Candidatus.Peptoniphilus.massiliensis	Alistipes.finegoldii	0.490003854036331	2.13143399440701e-06
Candidatus.Peptoniphilus.massiliensis	Corynebacterium	0.5	1.1770718222337e-06
Candidatus.Peptoniphilus.massiliensis	Eubacterium	0.480199933052063	3.85039910672258e-06
Candidatus.Peptoniphilus.massiliensis	Prevotella.genogroup.7	0.696631908416748	1.26176057490575e-14
Candidatus.Peptoniphilus.massiliensis	Actinobacteria..class.	0.696631908416748	1.26176057490575e-14
Candidatus.Peptoniphilus.massiliensis	Varibaculum.cambriense	0.696631908416748	1.26176057490575e-14
Actinomyces.neuii	Dialister.propionicifaciens	0.389904141426086	0.00046535664216929
Actinomyces.neuii	Peptoniphilus.harei	0.389904141426086	0.00046535664216929
Actinomyces.neuii	Prevotella.genogroup.6	0.696631908416748	1.26176057490575e-14
Actinomyces.neuii	Bifidobacterium.breve	0.696631908416748	1.26176057490575e-14
Actinomyces.neuii	Atopobium.minutum	0.696631908416748	1.26176057490575e-14
Peptoniphilus	Anaerococcus.vaginalis	0.562978208065033	1.25307023399499e-08
Peptoniphilus	Dialister.propionicifaciens	0.266650170087814	0.039982593855523
Peptoniphilus	Peptoniphilus.harei	0.562978208065033	1.25307023399499e-08
Peptoniphilus	Eubacterium	0.342760443687439	0.00321668445146647
Peptoniphilus	BVAB3	0.487497001886368	2.42724758292567e-06
Peptoniphilus	Prevotella.genogroup.7	0.507394850254059	7.39764860458816e-07
Peptoniphilus	Candidate.Division.TM7.vaginal	0.487497001886368	2.42724758292567e-06
Peptoniphilus	Bacteroides.Porphyromonas	0.487497001886368	2.42724758292567e-06
Peptoniphilus	Actinobacteria..class.	0.507394850254059	7.39764860458816e-07
Peptoniphilus	Varibaculum.cambriense	0.507394850254059	7.39764860458816e-07
Enterococcus.durans.faecalis.faecium	Prevotella.disiens	0.545408010482788	4.64590825696477e-08
Enterococcus.durans.faecalis.faecium	Haemophilus	0.398027122020721	0.000334265495082076
Enterococcus.durans.faecalis.faecium	Eubacterium	0.398027122020721	0.000334265495082076
Enterococcus.durans.faecalis.faecium	Ruminococcaceae	0.398027122020721	0.000334265495082076
Enterococcus.durans.faecalis.faecium	Delftia.tsuruhatensis	0.560156226158142	1.39664304579451e-08
Enterococcus.durans.faecalis.faecium	Prevotella	0.306587278842926	0.0117176700101449
Enterococcus.durans.faecalis.faecium	Fusobacterium	0.571587979793549	6.11676302728435e-09
Enterococcus.durans.faecalis.faecium	Corynebacterium.tuberculostearicum	0.389825254678726	0.00046535664216929
Enterococcus.durans.faecalis.faecium	Veillonella.atypica.parvula	0.398027122020721	0.000334265495082076
Enterococcus.durans.faecalis.faecium	Ruminococcus.obeum	0.571587979793549	6.11676302728435e-09
Enterococcus.durans.faecalis.faecium	Rhizobiales	0.560156226158142	1.39664304579451e-08
Enterococcus.durans.faecalis.faecium	Bacteroides	0.381859987974167	0.000650410806736407
Enterococcus.durans.faecalis.faecium	Lachnospiraceae.Ruminococcaceae	0.571587979793549	6.11676302728435e-09
Enterococcus.durans.faecalis.faecium	Porphyromonas.somerae	0.571587979793549	6.11676302728435e-09
Enterococcus.durans.faecalis.faecium	Peptostreptococcus.stomatis	0.571587979793549	6.11676302728435e-09
Enterococcus.durans.faecalis.faecium	Bacteroides.stercoris	0.571587979793549	6.11676302728435e-09
Asticcacaulis.excentricus	Delftia.tsuruhatensis	0.385578542947769	0.000555918019169832
Asticcacaulis.excentricus	Corynebacterium.tuberculostearicum	0.259320229291916	0.0491058689542981
Asticcacaulis.excentricus	Rhizobiales	0.385578542947769	0.000555918019169832
Rhizobacter.dauci	Dialister.propionicifaciens	0.397948265075684	0.000334265495082076
Rhizobacter.dauci	Staphylococcus.haemolyticus	0.696631908416748	1.26176057490575e-14
Rhizobacter.dauci	Corynebacterium	0.480199933052063	3.85039910672258e-06
Rhizobacter.dauci	Veillonella.atypica.parvula	0.480199933052063	3.85039910672258e-06
Rhizobacter.dauci	Brevibacterium.paucivorans	0.490003854036331	2.13143399440701e-06
Rhizobacter.dauci	Bifidobacterium.bifidum	0.696631908416748	1.26176057490575e-14
Prevotella.disiens	Anaerococcus.vaginalis	0.272675842046738	0.03399717047025
Prevotella.disiens	Dialister.propionicifaciens	0.260962396860123	0.0471407320764329
Prevotella.disiens	Haemophilus	0.335759729146957	0.00416448696633359
Prevotella.disiens	Peptoniphilus.harei	0.272675842046738	0.03399717047025
Prevotella.disiens	Eubacterium	0.699796855449677	8.42504687674406e-15
Prevotella.disiens	Ruminococcaceae	0.335759729146957	0.00416448696633359
Prevotella.disiens	Delftia.tsuruhatensis	0.477548092603683	4.51005069975628e-06
Prevotella.disiens	Prevotella	0.562696635723114	1.27893918754183e-08
Prevotella.disiens	Fusobacterium	0.487497001886368	2.42724758292567e-06
Prevotella.disiens	Corynebacterium.tuberculostearicum	0.328621745109558	0.00541768793845901
Prevotella.disiens	Veillonella.atypica.parvula	0.335759729146957	0.00416448696633359
Prevotella.disiens	Prevotella.genogroup.7	0.497445911169052	1.35097055969369e-06
Prevotella.disiens	Ruminococcus.obeum	0.487497001886368	2.42724758292567e-06
Prevotella.disiens	Rhizobiales	0.477548092603683	4.51005069975628e-06
Prevotella.disiens	Bacteroides	0.321758300065994	0.00699122597371761
Prevotella.disiens	Lachnospiraceae.Ruminococcaceae	0.487497001886368	2.42724758292567e-06
Prevotella.disiens	Porphyromonas.somerae	0.487497001886368	2.42724758292567e-06
Prevotella.disiens	Peptostreptococcus.stomatis	0.487497001886368	2.42724758292567e-06
Prevotella.disiens	Bacteroides.stercoris	0.487497001886368	2.42724758292567e-06
Prevotella.disiens	Actinobacteria..class.	0.497445911169052	1.35097055969369e-06
Prevotella.disiens	Varibaculum.cambriense	0.497445911169052	1.35097055969369e-06
Anaerococcus.vaginalis	Dialister.propionicifaciens	0.313122808933258	0.0093799903423277
Anaerococcus.vaginalis	Peptoniphilus.harei	0.65675550699234	1.39990262470294e-12
Anaerococcus.vaginalis	Eubacterium	0.397948265075684	0.000334265495082076
Anaerococcus.vaginalis	Prevotella.genogroup.7	0.583019733428955	2.53335011018872e-09
Anaerococcus.vaginalis	Actinobacteria..class.	0.583019733428955	2.53335011018872e-09
Anaerococcus.vaginalis	Varibaculum.cambriense	0.583019733428955	2.53335011018872e-09
Dialister.propionicifaciens	Peptoniphilus.harei	0.656367301940918	1.45556464078029e-12
Dialister.propionicifaciens	Staphylococcus.haemolyticus	0.583019733428955	2.53335011018872e-09
Dialister.propionicifaciens	Corynebacterium	0.397948265075684	0.000334265495082076
Dialister.propionicifaciens	Eubacterium	0.381859987974167	0.000650410806736407
Dialister.propionicifaciens	Veillonella.atypica.parvula	0.397948265075684	0.000334265495082076
Dialister.propionicifaciens	Prevotella.genogroup.7	0.560156226158142	1.39664304579451e-08
Dialister.propionicifaciens	Prevotella.genogroup.6	0.571587979793549	6.11676302728435e-09
Dialister.propionicifaciens	Bifidobacterium.breve	0.571587979793549	6.11676302728435e-09
Dialister.propionicifaciens	Atopobium.minutum	0.571587979793549	6.11676302728435e-09
Dialister.propionicifaciens	Bifidobacterium.bifidum	0.583019733428955	2.53335011018872e-09
Dialister.propionicifaciens	Actinobacteria..class.	0.560156226158142	1.39664304579451e-08
Dialister.propionicifaciens	Varibaculum.cambriense	0.560156226158142	1.39664304579451e-08
Haemophilus	Eubacterium	0.5	1.1770718222337e-06
Haemophilus	Ruminococcaceae	0.5	1.1770718222337e-06
Haemophilus	Prevotella	0.389825254678726	0.00046535664216929
Haemophilus	Fusobacterium	0.71056455373764	0
Haemophilus	Veillonella.atypica.parvula	0.5	1.1770718222337e-06
Haemophilus	Ruminococcus.obeum	0.71056455373764	0
Haemophilus	Lachnospiraceae.Ruminococcaceae	0.71056455373764	0
Haemophilus	Porphyromonas.somerae	0.71056455373764	0
Haemophilus	Peptostreptococcus.stomatis	0.71056455373764	0
Haemophilus	Bacteroides.stercoris	0.71056455373764	0
Peptoniphilus.harei	Eubacterium	0.397948265075684	0.000334265495082076
Peptoniphilus.harei	Prevotella.genogroup.7	0.583019733428955	2.53335011018872e-09
Peptoniphilus.harei	Prevotella.genogroup.6	0.571587979793549	6.11676302728435e-09
Peptoniphilus.harei	Bifidobacterium.breve	0.571587979793549	6.11676302728435e-09
Peptoniphilus.harei	Atopobium.minutum	0.571587979793549	6.11676302728435e-09
Peptoniphilus.harei	Actinobacteria..class.	0.583019733428955	2.53335011018872e-09
Peptoniphilus.harei	Varibaculum.cambriense	0.583019733428955	2.53335011018872e-09
Alistipes.finegoldii	Corynebacterium	0.490003854036331	2.13143399440701e-06
Alistipes.finegoldii	Ruminococcaceae	0.490003854036331	2.13143399440701e-06
Alistipes.finegoldii	Bacteroides.xylanisolvens	0.71056455373764	0
Alistipes.finegoldii	Lachnospiraceae	0.71056455373764	0
Alistipes.finegoldii	Dorea.longicatena	0.71056455373764	0
Alistipes.finegoldii	Parabacteroides.merdae	0.71056455373764	0
Alistipes.finegoldii	Roseburia.inulinivorans	0.71056455373764	0
Staphylococcus.haemolyticus	Corynebacterium	0.696631908416748	1.26176057490575e-14
Staphylococcus.haemolyticus	Veillonella.atypica.parvula	0.696631908416748	1.26176057490575e-14
Staphylococcus.haemolyticus	Bifidobacterium.bifidum	1	0
Corynebacterium	Veillonella.atypica.parvula	0.480199933052063	3.85039910672258e-06
Corynebacterium	Bifidobacterium.bifidum	0.696631908416748	1.26176057490575e-14
Eubacterium	Ruminococcaceae	0.5	1.1770718222337e-06
Eubacterium	Prevotella	0.389825254678726	0.00046535664216929
Eubacterium	Fusobacterium	0.71056455373764	0
Eubacterium	Veillonella.atypica.parvula	0.5	1.1770718222337e-06
Eubacterium	Prevotella.genogroup.7	0.696631908416748	1.26176057490575e-14
Eubacterium	Ruminococcus.obeum	0.71056455373764	0
Eubacterium	Lachnospiraceae.Ruminococcaceae	0.71056455373764	0
Eubacterium	Porphyromonas.somerae	0.71056455373764	0
Eubacterium	Peptostreptococcus.stomatis	0.71056455373764	0
Eubacterium	Bacteroides.stercoris	0.71056455373764	0
Eubacterium	Actinobacteria..class.	0.696631908416748	1.26176057490575e-14
Eubacterium	Varibaculum.cambriense	0.696631908416748	1.26176057490575e-14
Ruminococcaceae	Prevotella	0.389825254678726	0.00046535664216929
Ruminococcaceae	Fusobacterium	0.71056455373764	0
Ruminococcaceae	Bacteroides.xylanisolvens	0.696631908416748	1.26176057490575e-14
Ruminococcaceae	Veillonella.atypica.parvula	0.5	1.1770718222337e-06
Ruminococcaceae	Lachnospiraceae	0.696631908416748	1.26176057490575e-14
Ruminococcaceae	Ruminococcus.obeum	0.71056455373764	0
Ruminococcaceae	Lachnospiraceae.Ruminococcaceae	0.71056455373764	0
Ruminococcaceae	Porphyromonas.somerae	0.71056455373764	0
Ruminococcaceae	Peptostreptococcus.stomatis	0.71056455373764	0
Ruminococcaceae	Bacteroides.stercoris	0.71056455373764	0
Ruminococcaceae	Dorea.longicatena	0.696631908416748	1.26176057490575e-14
Ruminococcaceae	Parabacteroides.merdae	0.696631908416748	1.26176057490575e-14
Ruminococcaceae	Roseburia.inulinivorans	0.696631908416748	1.26176057490575e-14
Delftia.tsuruhatensis	Corynebacterium.tuberculostearicum	0.71056455373764	0
Delftia.tsuruhatensis	Rhizobiales	1	0
Delftia.tsuruhatensis	Bacteroides	0.696631908416748	1.26176057490575e-14
Streptococcus.salivarius.thermophilus	Haemophilus.pittmaniae	0.71056455373764	0
Prevotella	Fusobacterium	0.560156226158142	1.39664304579451e-08
Prevotella	Veillonella.atypica.parvula	0.389825254678726	0.00046535664216929
Prevotella	Ruminococcus.obeum	0.560156226158142	1.39664304579451e-08
Prevotella	Lachnospiraceae.Ruminococcaceae	0.560156226158142	1.39664304579451e-08
Prevotella	Porphyromonas.somerae	0.560156226158142	1.39664304579451e-08
Prevotella	Peptostreptococcus.stomatis	0.560156226158142	1.39664304579451e-08
Prevotella	Bacteroides.stercoris	0.560156226158142	1.39664304579451e-08
Fusobacterium	Veillonella.atypica.parvula	0.71056455373764	0
Fusobacterium	Ruminococcus.obeum	1	0
Fusobacterium	Lachnospiraceae.Ruminococcaceae	1	0
Fusobacterium	Porphyromonas.somerae	1	0
Fusobacterium	Peptostreptococcus.stomatis	1	0
Fusobacterium	Bacteroides.stercoris	1	0
Bacteroides.xylanisolvens	Lachnospiraceae	1	0
Bacteroides.xylanisolvens	Dorea.longicatena	1	0
Bacteroides.xylanisolvens	Parabacteroides.merdae	1	0
Bacteroides.xylanisolvens	Roseburia.inulinivorans	1	0
Corynebacterium.tuberculostearicum	Rhizobiales	0.71056455373764	0
Corynebacterium.tuberculostearicum	Bacteroides	0.490003854036331	2.13143399440701e-06
Veillonella.atypica.parvula	Ruminococcus.obeum	0.71056455373764	0
Veillonella.atypica.parvula	Lachnospiraceae.Ruminococcaceae	0.71056455373764	0
Veillonella.atypica.parvula	Porphyromonas.somerae	0.71056455373764	0
Veillonella.atypica.parvula	Peptostreptococcus.stomatis	0.71056455373764	0
Veillonella.atypica.parvula	Bifidobacterium.bifidum	0.696631908416748	1.26176057490575e-14
Veillonella.atypica.parvula	Bacteroides.stercoris	0.71056455373764	0
BVAB3	Candidate.Division.TM7.vaginal	1	0
BVAB3	Bacteroides.Porphyromonas	1	0
Lachnospiraceae	Dorea.longicatena	1	0
Lachnospiraceae	Parabacteroides.merdae	1	0
Lachnospiraceae	Roseburia.inulinivorans	1	0
Fusobacteriaceae	Sneathia	1	0
Fusobacteriaceae	Aerococcus	1	0
Fusobacteriaceae	Megasphaera	1	0
Prevotella.genogroup.7	Actinobacteria..class.	1	0
Prevotella.genogroup.7	Varibaculum.cambriense	1	0
Ruminococcus.obeum	Lachnospiraceae.Ruminococcaceae	1	0
Ruminococcus.obeum	Porphyromonas.somerae	1	0
Ruminococcus.obeum	Peptostreptococcus.stomatis	1	0
Ruminococcus.obeum	Bacteroides.stercoris	1	0
Rhizobiales	Bacteroides	0.696631908416748	1.26176057490575e-14
Prevotella.genogroup.6	Bifidobacterium.breve	1	0
Prevotella.genogroup.6	Atopobium.minutum	1	0
Raoultella.planticola	Moraxellaceae.Pseudomonadaceae	0.696631908416748	1.26176057490575e-14
Bacteroides	Fusobacterium.periodonticum	0.71056455373764	0
Lachnospiraceae.Ruminococcaceae	Porphyromonas.somerae	1	0
Lachnospiraceae.Ruminococcaceae	Peptostreptococcus.stomatis	1	0
Lachnospiraceae.Ruminococcaceae	Bacteroides.stercoris	1	0
Porphyromonas.somerae	Peptostreptococcus.stomatis	1	0
Porphyromonas.somerae	Bacteroides.stercoris	1	0
Bifidobacterium.breve	Atopobium.minutum	1	0
Sneathia	Aerococcus	1	0
Sneathia	Megasphaera	1	0
Candidate.Division.TM7.vaginal	Bacteroides.Porphyromonas	1	0
Peptostreptococcus.stomatis	Bacteroides.stercoris	1	0
Aerococcus	Megasphaera	1	0
Actinobacteria..class.	Varibaculum.cambriense	1	0
Dorea.longicatena	Parabacteroides.merdae	1	0
Dorea.longicatena	Roseburia.inulinivorans	1	0
Parabacteroides.merdae	Roseburia.inulinivorans	1	0
