# Supplementary material for: Trios—promising in silico biomarkers for differentiating the effect of disease on the human microbiome network
Source: Sci Rep. 2017 Oct 16;7:13259. doi: 10.1038/s41598-017-12959-3 (PMC5643543; doi:10.1038/s41598-017-12959-3)
Supplement: Supplementary file 1 — Supplementary Data [file 41598_2017_12959_MOESM1_ESM.zip › Trios-Code&Demo/TFP/MAO.txt]

Vaginal-BV.txt	Lactobacillus.iners	43750
Vaginal-Healthy.txt	Lactobacillus.iners	85079
