# Supplementary material for: Trios—promising in silico biomarkers for differentiating the effect of disease on the human microbiome network
Source: Sci Rep. 2017 Oct 16;7:13259. doi: 10.1038/s41598-017-12959-3 (PMC5643543; doi:10.1038/s41598-017-12959-3)
Supplement: Supplementary file 1 — Supplementary Data [file 41598_2017_12959_MOESM1_ESM.zip › Trios-Code&Demo/TFP/TFP.pl]

$indir="SIN-network/";
$outdir="1-Triangles";
system ("mkdir $outdir");
opendir(DIR,$indir);
@dir=readdir DIR;
foreach $file (@dir){
	print $file,"\n";
	if($file !~ m/^\./){
	open IN,"$indir/$file";
	open OUT,">$outdir/$file";
	my %hash_edge;
	while(<IN>){
		chomp;
		@line=split /\t/,$_;
		$hash_edge{$line[0]."\t".$line[1]}="A";
	}
	close IN;	
	
	open IN,"$indir/$file";
	@network=<IN>;
	print $#network,"\n";
	for($i=0;$i<=$#network;$i++){
		chomp($network[$i]);
		@Fir=split /\t/,$network[$i];
		for($j=$i+1;$j<=$#network-1;$j++){
			chomp($network[$j]);
			@Sec=split /\t/,$network[$j];

			if($Fir[0] eq $Sec[0]){
				$com=$Fir[0];
				$firs=$Fir[1];
				$secs=$Sec[1];
				if(exists $hash_edge{$firs."\t".$secs}){
					print OUT $com,"\t",$firs,"\t","$secs","\n";
				}
				if(exists $hash_edge{$secs."\t".$firs}){
                                        print OUT $com,"\t",$firs,"\t","$secs","\n";
                                }
				next;
			}
			
			if($Fir[1] eq $Sec[1]){
                                $com=$Fir[1];
                                $firs=$Fir[0];
                                $secs=$Sec[0];
                                if(exists $hash_edge{$firs."\t".$secs}){
                                        print OUT $com,"\t",$firs,"\t","$secs","\n";
                                }
                                if(exists $hash_edge{$secs."\t".$firs}){
                                        print OUT $com,"\t",$firs,"\t","$secs","\n";
                                }
				next;
                        }

			 if($Fir[0] eq $Sec[1]){
                                $com=$Fir[0];
                                $firs=$Fir[1];
                                $secs=$Sec[0];
                                if(exists $hash_edge{$firs."\t".$secs}){
                                        print OUT $com,"\t",$firs,"\t","$secs","\n";
                                }
                                if(exists $hash_edge{$secs."\t".$firs}){
                                        print OUT $com,"\t",$firs,"\t","$secs","\n";
                                }
				next;
                        }
   
       			 if($Fir[1] eq $Sec[0]){
                                $com=$Fir[1];
                                $firs=$Fir[0];
                                $secs=$Sec[1];
                                if(exists $hash_edge{$firs."\t".$secs}){
                                        print OUT $com,"\t",$firs,"\t","$secs","\n";
                                }
                                if(exists $hash_edge{$secs."\t".$firs}){
                                        print OUT $com,"\t",$firs,"\t","$secs","\n";
                                }
				next;
                        }
			

		}
	}
	close IN;
	close OUT;

}
}

$indir="1-Triangles";
$outdir="2-AllTriangles";
system("mkdir $outdir");
opendir(DIR,$indir);
@dir=readdir DIR;
foreach $file (@dir){

	open IN,"$indir/$file";
	open SORT,">sort.txt";
	open FI, ">$outdir/$file";

	my %hash;
	while(<IN>){
		chomp;
		@line=split /\t/,$_;
		@sort=sort {$a cmp $b} @line;
		print SORT $sort[0],"\t",$sort[1],"\t",$sort[2],"\n";
	}
	close SORT;  #This is very important;

	open SO, "sort.txt";
	while(<SO>){
		chomp;
		if(exists $hash{$_}){
			next;
		}
		else{
			$hash{$_}=1;
			print FI $_,"\n";
		}
	}
	close SO;

}
#close IN;
#close FI;
system("rm sort.txt");


$indir_net="SIN-network";
$indir_tri="2-AllTriangles";
$outdir="4-result";
system("mkdir '$outdir'");
opendir(DIRN,$indir_net);
opendir(DIRT,$indir_tri);
@Net=readdir DIRN;
@Tri=readdir DIRT;
open MAO,"MAO.txt";
my %hash_mao;
while($mao=<MAO>){
	chomp($mao);
	@linemao=split /\t/,$mao;
	$hash_mao{$linemao[0]}=$linemao[1];

}
open ALL, ">Trios.txt";
print ALL "ID\tMAO+--(Type-1A)\tMAO-+-(Type-1B)\tMAO(Type-1)\tMAO++-(Type-2A)\tMAO+-+(Type-2B)\tMAO(Type-2)\tMAO---(Type-3)\tMAO+++(Type-4)\tTrios with MAO(but without MAO handle)\t---\t--+\t-++\t+++\tTrios without MAO(without MAO handle)\tSLM-\tSLM+\tSLM\tDLM--\tDLM-+\tDLM++\tDLM\tTLM---\tTLM--+\tTLM-++\tTLM+++\tTLM\n";


foreach $file(@Net){

	open(INT,"$indir_tri/$file") || die "can not open file";
	open(INN,"$indir_net/$file") || die "can not open file";
	open(OUT,">$outdir/$file");

	my %hash_net;
	while ($net=<INN>) {
		chomp($net);
		@linenet=split /\t/,$net;
		$hash_net{$linenet[0]."\t".$linenet[1]}=$linenet[2];
		$hash_net{$linenet[1]."\t".$linenet[0]}=$linenet[2];

		
	}

	my $with=0;
	my $without=0;
	my $with_nnn=0;
	my $with_pnn=0;
	my $with_pnn_n=0;
	my $with_pnn_p=0;
	my $with_ppn=0;
	my $with_ppn_n=0;
	my $with_ppn_p=0;
	my $with_ppp=0;
	my $without_nnn=0;
	my $without_pnn=0;
	my $without_ppn=0;
	my $without_ppp=0;

	my $withandle_n=0;
	my $withandle_p=0;
	my $withandle_nn=0;
	my $withandle_pn=0;
	my $withandle_pp=0;
	my $withandle_nnn=0;
	my $withandle_pnn=0;
	my $withandle_ppn=0;
	my $withandle_ppp=0;


	

	while($tri=<INT>){
		chomp($tri);
		$flag=0;
		@linetri=split /\t/,$tri;
		foreach $ltri (@linetri) {
			if($ltri eq $hash_mao{$file}){
			$flag=1;
		    }
		}

		
	
		$abundance=$hash_mao{$file};
		my $pos=0;
		if($flag==1){
			$with=$with+1;

			if($hash_net{$linetri[0]."\t".$linetri[1]}>0){
				$pos=$pos+1;

			}
			if($hash_net{$linetri[0]."\t".$linetri[2]}>0){
				$pos=$pos+1;
			}
			if($hash_net{$linetri[1]."\t".$linetri[2]}>0){
				$pos=$pos+1;
			}

			if($pos==0){
				$with_nnn++;
			}
			if($pos==1){
				foreach $ltri (@linetri) {

					if(exists $hash_net{$abundance."\t".$ltri}){
						if($hash_net{$abundance."\t".$ltri}>0){
							$with_pnn_n++;

						}
						else{
							foreach $ltri2 (@linetri){
								if(($ltri2 ne $abundance) && ($ltri2 ne $ltri) ){
									if($hash_net{$abundance."\t".$ltri2}<0){
										$with_pnn_p++;
									}
								}
							}
						}

					}
					
		   			
		   		}
				
					
				$with_pnn++;
			}

			if($pos==2){
				foreach $ltri (@linetri) {
					if(exists $hash_net{$abundance."\t".$ltri}){
						if($hash_net{$abundance."\t".$ltri}<0){
							$with_ppn_p++;
						}
					
						else{
							foreach $ltri2 (@linetri){
								if(($ltri2 ne $abundance) && ($ltri2 ne $ltri) ){
									if($hash_net{$abundance."\t".$ltri2}>0){
										$with_ppn_n++;

									}
								}
							}
						}
					}
				}
						
				$with_ppn++;
			}
			if($pos==3){
				$with_ppp++;

			}

		}

		

		my $posn=0;
		my $poshandle=0;
		my $poshandlen=0;
		if($flag==0){
			$without=$without+1;
			
			if($hash_net{$linetri[0]."\t".$linetri[1]}>0){
				$posn=$posn+1;
			}
			if($hash_net{$linetri[0]."\t".$linetri[2]}>0){
				$posn=$posn+1;
			}
			if($hash_net{$linetri[1]."\t".$linetri[2]}>0){
				$posn=$posn+1;
			}

			if($posn==0){
				$without_nnn++;
			}
			if($posn==1){
				$without_pnn++;
			}
			if($posn==2){
				$without_ppn++;
			}
			if($posn==3){
				$without_ppp++;

			}


			# With handle 
			$abundance=$hash_mao{$file};
			foreach $ltri (@linetri) {
				if(exists $hash_net{$ltri."\t".$abundance}){
					if($hash_net{$ltri."\t".$abundance}> 0){
						$poshandle=$poshandle+1;

					}

				}
				else{
					$poshandlen=$poshandlen+1;

				}
			}

			if($poshandle==1 && $poshandlen==2){
				$withandle_p++;
			}

			if($poshandle==0 && $poshandlen==2){
				$withandle_n++;
			}

			if($poshandle==0 && $poshandlen==1){
				$withandle_nn++;
			}

			if($poshandle==1 && $poshandlen==1){
				$withandle_pn++;
			}

			if($poshandle==2 && $poshandlen==1){
				$withandle_pp++;

			}

			if($poshandle==0 && $poshandlen==0){
				$withandle_nnn++;
			}

			if($poshandle==1 && $poshandlen==0){
				$withandle_pnn++;
			}

			if($poshandle==2 && $poshandlen==0){
				$withandle_ppn++;
			}
			if($poshandle==3 && $poshandlen==0){
				$withandle_ppp++;
			}


		}

		

		

		print OUT $flag,"\t",$pos,"\t",$posn,"\n";

	}

	
	$withhandle_S=$withandle_n+$withandle_p;
	$withhandle_D=$withandle_nn+$withandle_pn+$withandle_pp;
	$withhandle_T=$withandle_nnn+$withandle_pnn+$withandle_ppn+$withandle_ppp;

	if($file !~ m/^\./){
		print ALL $file,"\t",$with_pnn_n,"\t",$with_pnn_p/2,"\t",$with_pnn,"\t",$with_ppn_n/2,"\t",$with_ppn_p,"\t",$with_ppn,"\t",$with_nnn,"\t",$with_ppp,"\t",$with,"\t",$without_nnn,"\t",$without_pnn,"\t",$without_ppn,"\t",$without_ppp,"\t",$without,"\t",$withandle_n,"\t",$withandle_p,"\t",$withhandle_S,"\t",$withandle_nn,"\t",$withandle_pn,"\t",$withandle_pp,"\t",$withhandle_D,"\t",$withandle_nnn,"\t",$withandle_pnn,"\t",$withandle_ppn,"\t",$withandle_ppp,"\t",$withhandle_T,"\n";
	}
}

system("rm -rf 1-Triangles");
system("rm -rf 2-AllTriangles");
system("rm -rf 4-result");
