# Supplementary material for: Trios—promising in silico biomarkers for differentiating the effect of disease on the human microbiome network
Source: Sci Rep. 2017 Oct 16;7:13259. doi: 10.1038/s41598-017-12959-3 (PMC5643543; doi:10.1038/s41598-017-12959-3)
Supplement: Supplementary file 1 — Supplementary Data [file 41598_2017_12959_MOESM1_ESM.zip › Trios-Code&Demo/TFP/Trios.txt]

ID	MAO+--(Type-1A)	MAO-+-(Type-1B)	MAO(Type-1)	MAO++-(Type-2A)	MAO+-+(Type-2B)	MAO(Type-2)	MAO---(Type-3)	MAO+++(Type-4)	Trios with MAO(but without MAO handle)	---	--+	-++	+++	Trios without MAO(without MAO handle)	SLM-	SLM+	SLM	DLM--	DLM-+	DLM++	DLM	TLM---	TLM--+	TLM-++	TLM+++	TLM
Vaginal-BV.txt	6	17	23	0	0	0	0	2	25	0	39	0	428	467	60	24	84	31	14	3	48	14	6	1	0	21
Vaginal-Healthy.txt	0	0	0	0	0	0	0	0	0	0	1	0	5327	5328	1	0	1	0	0	0	0	0	0	0	0	0
